# Supplementary material for: Prediction of Bladder Outcomes after Traumatic Spinal Cord Injury: A Longitudinal Cohort Study
Source: PLoS Med. 2016 Jun 21;13(6):e1002041. doi: 10.1371/journal.pmed.1002041 (PMC4915662; doi:10.1371/journal.pmed.1002041)
Supplement: S2 Data — Data of the derivation cohort. (XLSX) [file pmed.1002041.s002.xlsx]

## Sheet: Tabelle1
centerid	lems	height	ageatdoi	examstage	scim_subscore1	scim_subscore2	scim_subscore3	scim_subscore3a	scim_1	scim_2a	scim_2b	scim_3a	scim_3b	scim_5	scim_6	scim_7	scim_9	scim_10	scim_12	scim_13	scim_14	scim_15	scim_16	ais	nli	nl_num	nl_pooled	nl_pooled_c	motorlevelleft	mlr_c	v1	mll_c	sensorylevelright	slr_c	sensorylevelleft	sll_c	plegia	tetra	uems	analcontraction	anal_con_c	expostcontraction	expo_contr_c	pp_tot	ppr	pp_c2r	pp_c3r	pp_c4r	pp_c5r
1000	0	175	61	acute I	9	19	3	1	3	1	1	1	1	10	4	5	1	0	1	1	0	0	0	B	C6	5	cervical	1	C7	6	C7	6	C7	6	C6	5	Tetraplegia	1	34	No	0	Yes	1	27	12	2	2	2	2
1000	28	171	32	acute I	18	30	24	7	4	3	2	3	2	10	12	5	5	1	8	6	1	2	0	C	T9	16	thoracic	2	T12	19	T9	16	T12	19	T9	16	Paraplegia	0	50	Yes	1	Yes	1	96	50	2	2	2	2
1000	48	175	26	acute I	3	15	26	9	1	1	0	0	0	10	0	5	6	2	8	8	1	0	0	D	C3	2	cervical	1	C6	5	C3	2	C4	3	C3	2	Tetraplegia	1	34	Yes	1	Yes	1	41	27	2	2	2	1
1000	4	167	37	acute I	15	20	8	4	4	3	1	3	0	10	4	5	1	1	2	2	0	0	0	A	L1	20	lumbar	3	L1	20	L1	20	L3	22	L3	22	Paraplegia	0	50	No	0	No	0	96	48	2	2	2	2
1000	15	170	27	acute I	16	13	15	8	4	2	1	3	2	10	0	0	5	1	2	2	2	0	1	B	L2	21	lumbar	3	L2	21	L2	21	L3	22	L4	23	Paraplegia	0	50	No	0	No	0	101	50	2	2	2	2
1000	45	170	75	acute I	0	19	14	5	0	0	0	0	0	10	4	5	1	2	3	3	0	1	2	D	C5	4	cervical	1	C5	4	C5	4	C5	4	C5	4	Tetraplegia	1	37	Yes	1	Yes	1	86	43	2	2	2	2
1000	33	177	45	acute I	18	19	14	7	4	3	2	3	2	10	0	5	5	1	2	2	2	0	1	D	T12	19	thoracic	2	L2	21	T12	19	intact	88	T12	19	Paraplegia	0	50	Yes	1	No	0	112	56	2	2	2	2
1000	33	176	30	acute I	8	15	2	2	3	2	0	1	0	10	0	5	1	1	0	0	0	0	0	D	C3	2	cervical	1	C3	2	C3	2	C3	2	C3	2	Tetraplegia	1	45	Yes	1	Yes	1	28	14	2	2	1	1
1000	5	186	24	acute I	16	19	15	8	4	2	2	2	2	10	0	5	5	2	2	2	1	0	2	A	L1	20	lumbar	3	L1	20	L1	20	L3	22	L3	22	Paraplegia	0	50	No	0	No	0	88	44	2	2	2	2
1000	41	185	30	acute I	19	40	24	10	4	3	3	3	2	10	15	10	6	2	5	5	2	2	0	D	L2	21	lumbar	3	L2	21	L2	21	L4	23	L4	23	Paraplegia	0	50	Yes	1	No	0	112	56	2	2	2	2
1000	50	172	55	acute I	19	40	40	10	4	3	3	3	2	10	15	10	6	2	8	8	8	3	3	D	C2	1	cervical	1	C2	1	C2	1	C2	1	C2	1	Tetraplegia	1	30	Yes	1	Yes	1	103	51	2	1	1	1
1000	0	178	48	acute I	7	10	4	1	3	1	0	1	0	10	0	0	1	0	2	1	0	0	0	A	T10	17	thoracic	2	T10	17	T10	17	T10	17	T10	17	Paraplegia	0	50	No	0	No	0	77	40	2	2	2	2
1000	18	174	53	acute I	14	15	7	3	4	3	0	3	0	10	0	5	1	1	2	2	0	0	0	B	L2	21	lumbar	3	L2	21	L2	21	L4	23	L4	23	Paraplegia	0	50	No	0	Yes	1	102	51	2	2	2	2
1000	0	165	63	acute I	4	10	0	0	3	0	0	0	0	10	0	0	0	0	0	0	0	0	0	A	T7	14	thoracic	2	T7	14	T7	14	T7	14	T7	14	Paraplegia	0	50	No	0	No	0	62	31	2	2	2	2
1000	17	169	37	acute I	19	17	17	9	4	3	3	3	2	10	0	5	6	2	2	2	2	0	2	C	L2	21	lumbar	3	L2	21	L2	21	L4	23	L4	23	Paraplegia	0	50	Yes	1	Yes	1	108	54	2	2	2	2
1000	31	170	23	acute I	16	28	23	8	4	3	1	3	1	10	8	5	4	2	4	4	2	2	3	C	L3	22	lumbar	3	L3	22	L4	23	L4	23	L4	23	Paraplegia	0	50	Yes	1	Yes	1	104	52	2	2	2	2
1000	1	182	21	acute I	16	20	13	5	4	3	1	3	1	10	4	5	1	2	2	2	2	0	2	A	T10	17	thoracic	2	T10	17	T10	17	T10	17	T10	17	Paraplegia	0	50	No	0	No	0	78	37	2	2	2	2
1000	48	170	51	acute I	16	39	27	10	3	2	2	3	2	10	15	10	6	2	4	4	4	2	3	D	C5	4	cervical	1	C7	6	T1	8	C5	4	C5	4	Tetraplegia	1	41	Yes	1	Yes	1	89	54	2	2	2	2
1000	4	165	44	acute I	14	19	4	0	4	3	0	3	0	10	4	5	0	0	2	2	0	0	0	C	T11	18	thoracic	2	T11	18	T11	18	T11	18	T11	18	Paraplegia	0	50	No	0	Yes	1	98	49	2	2	2	2
1000	39	191	46	very acute	18	31	16	8	4	3	2	3	2	10	15	5	6	1	4	2	1	1	0	D	C6	5	cervical	1	C7	6	C8	7	C6	5	C6	5	Tetraplegia	1	39	Yes	1	No	0	101	50	2	2	2	2
1000	0	168	19	acute I	3	4	1	1	0	1	0	1	0	4	0	0	1	0	0	0	0	0	0	A	C7	6	cervical	1	T2	9	C7	6	T2	9	C7	6	Tetraplegia	1	42	No	0	No	0	43	24	2	2	2	2
1000	0	160	64	acute I	0	0	0	0	0	0	0	0	0	0	0	0	0	0	0	0	0	0	0	A	C3	2	cervical	1	C3	2	C3	2	C3	2	C3	2	Tetraplegia	1	0	No	0	No	0	8	4	2	2	0	0
1000	50	170	39	acute I	19	40	40	10	4	3	3	2	3	10	15	10	6	2	8	8	8	3	3	D	C2	1	cervical	1	C2	1	C5	4	C2	1	C5	4	Tetraplegia	1	39	Yes	1	Yes	1	107	54	2	0	2	2
1000	46	168	51	acute I	20	40	40	10	4	3	3	3	3	10	15	10	6	2	8	8	8	3	3	D	C4	3	cervical	1	T9	16	T1	8	C4	3	C5	4	Tetraplegia	1	49	Yes	1	No	0	104	53	2	2	2	2
1000	48	178	65	acute I	4	10	11	3	2	1	0	0	0	10	0	0	1	1	4	4	0	0	0	D	C4	3	cervical	1	C5	4	C5	4	C4	3	C4	3	Tetraplegia	1	26	Yes	1	No	0	77	36	2	2	2	2
1000	31	173	72	acute I	0	2	0	0	0	0	0	0	0	2	0	0	0	0	0	0	0	0	0	C	C4	3	cervical	1	C4	3	C4	3	L3	22	L2	21	Tetraplegia	1	3	Yes	1	No	0	100	50	2	2	2	2
1000	0	158	81	acute I	10	10	4	1	3	2	0	1	0	10	0	0	1	0	2	1	0	0	0	A	T11	18	thoracic	2	T11	18	T11	18	T11	18	T11	18	Paraplegia	0	50	No	0	No	0	72	36	2	2	2	2
1000	44	172	40	acute I	15	20	11	1	4	3	0	3	1	10	0	5	1	0	4	3	3	0	0	D	T9	16	thoracic	2	L2	21	T9	16	intact	88	T9	16	Paraplegia	0	50	No	0	No	0	100	56	2	2	2	2
1000	45	187	27	acute I	16	40	13	9	4	3	1	3	1	10	15	10	6	2	2	2	0	0	0	D	T11	18	thoracic	2	L2	21	T11	18	L1	20	T11	18	Paraplegia	0	50	Yes	1	No	0	94	48	2	2	2	2
1000	0	180	27	acute I	0	10	0	0	0	0	0	0	0	10	0	0	0	0	0	0	0	0	0	A	T4	11	thoracic	2	T4	11	T4	11	T4	11	T4	11	Paraplegia	0	50	No	0	No	0	44	22	2	2	2	2
1000	3	171	50	acute I	14	15	7	2	4	3	0	3	0	10	0	5	1	1	2	2	1	0	0	A	T12	19	thoracic	2	L1	20	T12	19	L1	20	T12	19	Paraplegia	0	50	No	0	No	0	85	43	2	2	2	2
1000	9	175	31	acute I	11	10	7	2	4	2	1	1	0	10	0	0	1	1	2	2	1	0	0	C	T12	19	thoracic	2	T12	19	T12	19	T12	19	T12	19	Paraplegia	0	50	Yes	1	No	0	112	56	2	2	2	2
1000	27	177	33	acute I	15	17	18	9	4	3	0	3	1	10	0	5	6	2	3	2	2	0	2	C	L3	22	lumbar	3	L3	22	L3	22	L3	22	L3	22	Paraplegia	0	50	Yes	1	No	0	100	50	2	2	2	2
1000	48	190	24	acute I	18	20	24	7	4	3	2	3	2	10	0	5	5	1	5	5	5	2	0	D	L2	21	lumbar	3	L2	21	S2	26	L2	21	S2	26	Paraplegia	0	50	Yes	1	No	0	106	50	2	2	2	2
1000	20	190	59	acute I	14	20	6	2	4	3	0	3	0	10	0	10	1	1	2	2	0	0	0	C	T12	19	thoracic	2	L2	21	T12	19	S3	27	T12	19	Paraplegia	0	50	Yes	1	No	0	104	55	2	2	2	2
1000	0	164	56	acute I	0	2	0	0	0	0	0	0	0	2	0	0	0	0	0	0	0	0	0	A	C4	3	cervical	1	C5	4	C4	3	C5	4	C5	4	Tetraplegia	1	3	No	0	No	0	17	8	2	2	2	2
1000	15	175	59	acute I	2	10	2	0	2	0	0	0	0	10	0	0	0	0	1	1	0	0	0	C	C5	4	cervical	1	C5	4	C5	4	C6	5	C5	4	Tetraplegia	1	20	Yes	1	Yes	1	30	12	2	2	2	2
1000	0	162	39	acute I	7	15	0	0	4	1	0	0	0	10	0	5	0	0	0	0	0	0	0	A	T2	9	thoracic	2	T2	9	T2	9	T2	9	T2	9	Paraplegia	0	50	No	0	No	0	38	19	2	2	2	2
1000	0	168	60	acute I	11	10	5	1	4	2	0	2	0	10	0	0	1	0	2	2	0	0	0	B	T4	11	thoracic	2	T4	11	T4	11	T4	11	T4	11	Paraplegia	0	50	No	0	No	0	62	31	2	2	2	2
1000	4	170	23	acute I	14	15	7	3	4	2	1	2	1	10	0	5	2	1	2	2	0	0	0	C	T9	16	thoracic	2	T10	17	T9	16	T10	17	T9	16	Paraplegia	0	50	No	0	No	0	76	38	2	2	2	2
1000	14	158	33	acute I	12	19	6	2	4	2	0	2	0	10	4	5	1	1	2	2	0	0	0	B	L1	20	lumbar	3	L2	21	L1	20	L3	22	L3	22	Paraplegia	0	50	No	0	No	0	94	45	2	2	2	2
1000	49	170	60	acute I	9	15	13	5	3	2	0	2	0	10	0	5	3	1	4	4	0	0	0	D	C7	6	cervical	1	C7	6	C7	6	intact	88	intact	88	Tetraplegia	1	44	Yes	1	No	0	112	56	2	2	2	2
1000	48	180	72	acute I	9	15	13	8	2	3	0	1	0	10	0	5	5	2	1	1	1	2	0	D	C5	4	cervical	1	T8	15	C7	6	C8	7	C5	4	Tetraplegia	1	48	Yes	1	No	0	93	47	2	2	2	2
1000	4	173	41	acute I	8	14	4	0	4	0	0	0	0	10	4	0	0	0	2	2	0	0	0	B	T12	19	thoracic	2	L1	20	T12	19	L1	20	T12	19	Paraplegia	0	50	No	0	No	0	95	48	2	2	2	2
1000	0	177	29	acute I	7	4	0	0	3	1	0	1	0	4	0	0	0	0	0	0	0	0	0	A	C5	4	cervical	1	T3	10	C5	4	T3	10	T3	10	not testable			No	0	No	0	42	21	2	2	2	2
1000	45	183	30	acute I	8	32	35	10	2	1	1	1	1	10	15	5	6	2	8	8	3	3	3	D	C6	5	cervical	1	C7	6	C7	6	C6	5	C6	5	Tetraplegia	1	38	Yes	1	No	0	70	35	2	2	2	2
1000	36	180	42	acute I	0	0	0	0	0	0	0	0	0	0	0	0	0	0	0	0	0	0	0	D	C6	5	cervical	1	C6	5	C6	5	C6	5	C6	5	Tetraplegia	1	23	Yes	1	No	0	74	37	2	2	2	2
1000	9	172	31	acute I	13	11	10	6	3	2	1	4	0	10	0	0	4	1	2	2	0	0	0	A	T4	11	thoracic	2	T5	12	T4	11	T5	12	T4	11	Paraplegia	0	50	No	0	No	0			2	2	2	2
1000	0	180	41	acute I	0	2	0	0	0	0	0	0	0	2	0	0	0	0	0	0	0	0	0	A	T5	12	thoracic	2	T5	12	T5	12	T5	12	T5	12	Paraplegia	0	50	No	0	No	0	48	24	2	2	2	2
1000	26	160	28	acute I	8	26	15	4	3	1	0	1	0	10	11	5	2	1	5	2	1	1	1	D	L2	21	lumbar	3	L2	21	L2	21	L4	23	L4	23	Paraplegia	0	50	Yes	1	No	0	92	46	2	2	2	2
1000	44	180	19	acute I	20	40	40	10	3	3	3	4	4	10	15	10	6	2	8	8	8	3	2	D	C6	5	cervical	1	C6	5	T1	8	intact	88	intact	88	Tetraplegia	1	43	Yes	1	No	0	112	56	2	2	2	2
1000	49	197	30	acute I	0	15	4	2	0	0	0	0	0	10	0	5	2	0	2	0	0	0	0	D	C4	3	cervical	1	C5	4	C5	4	C4	3	C4	3	Tetraplegia	1	36	Yes	1	No	0	96	40	2	2	2	2
1000	0	175	65	acute I	0	6	0	0	0	0	0	0	0	6	0	0	0	0	0	0	0	0	0	A	C5	4	cervical	1	C6	5	C6	5	C5	4	C5	4	Tetraplegia	1	25	No	0	No	0	18	9	2	2	2	2
1000	50	178	40	acute I	20	23	17	9	3	3	3	4	4	8	0	10	6	2	3	3	1	1	0	D	C1	0	cervical	1	C1	0	C1	0	C1	0	C1	0	Tetraplegia	1	45	Yes	1	Yes	1	56	28	1	1	1	1
1000	42	185	44	acute I	12	14	23	7	3	2	1	2	1	10	0	0	4	2	5	5	2	2	2	B	L4	23	lumbar	3	L4	23	L4	23	L4	23	L4	23	Paraplegia	0	50	No	0	No	0	102	51	2	2	2	2
1000	31	179	68	acute I	0	15	1	1	0	0	0	0	0	10	0	5	0	1	0	0	0	0	0	D	C4	3	cervical	1	C5	4	C4	3	C5	4	C4	3	Tetraplegia	1	18	Yes	1	No	0	81	39	2	2	2	2
1000	7	162	65	acute I	0	0	0	0	0	0	0	0	0	0	0	0	0	0	0	0	0	0	0	C	C3	2	cervical	1	C4	3	C3	2	C5	4	C3	2	Tetraplegia	1	2	No	0	No	0	62	32	2	2	2	2
1000	18	183	24	acute I	13	17	10	4	3	2	1	4	0	10	0	5	2	1	2	2	1	0	1	B	L1	20	lumbar	3	L2	21	L2	21	L2	21	L1	20	Paraplegia	0	50	No	0	No	0	99	50	2	2	2	2
1000	40	165	76	acute I	1	10	3	1	1	0	0	0	0	10	0	0	0	1	1	1	0	0	0	D	C2	1	cervical	1	C2	1	C2	1	C2	1	C2	1	Tetraplegia	1	29	Yes	1	No	0	58	26	2	0	2	2
1000	33	168	37	acute I	17	26	15	10	3	3	3	4	1	10	6	5	6	2	2	2	0	0	1	D	L2	21	lumbar	3	L2	21	L3	22	L3	22	L3	22	Paraplegia	0	50	Yes	1	No	0	106	53	2	2	2	2
1000	0	167	22	acute I	12	26	11	6	3	2	0	4	0	10	11	5	2	2	2	2	1	0	0	B	T10	17	thoracic	2	T10	17	T10	17	T10	17	T10	17	Paraplegia	0	50	No	0	No	0	72	36	2	2	2	2
1000	48	168	61	acute I	0	2	0	0	0	0	0	0	0	2	0	0	0	0	0	0	0	0	0	D	C2	1	cervical	1	C5	4	C2	1	T12	19	C2	1	Tetraplegia	1	26	Yes	1	No	0	87	56	2	2	2	2
1000	29	177	27	acute I	14	34	11	4	3	2	1	4	1	10	15	5	2	1	3	2	2	0	0	D	L1	20	lumbar	3	L1	20	L2	21	L2	21	intact	88	Paraplegia	0	50	Yes	1	No	0	109	53	2	2	2	2
1000		186	61	acute I	0	8	0	0	0	0	0	0	0	8	0	0	0	0	0	0	0	0	0	D	C4	3	cervical	1	C5	4	C4	3	C5	4	C4	3	Tetraplegia	1	23	Yes	1	No	0	70	35	2	2	2	2
1000	0	170	82	acute I	6	2	2	0	3	1	0	1	0	2	0	0	0	0	2	0	0	0	0	A	T1	8	cervical	1	T1	8	T2	9	T1	8	T2	9	Paraplegia	0	50	No	0	No	0	39	18	2	2	2	2
1000	45	180	59	acute I	6	19	11	6	1	1	1	0	1	10	3	5	4	1	2	2	1	0	0	D	C5	4	cervical	1	C6	5	C5	4	intact	88	C5	4	Tetraplegia	1	26	Yes	1	No	0	109	56	2	2	2	2
1000	5	172	78	acute I	0	13	0	0	0	0	0	0	0	8	0	5	0	0	0	0	0	0	0	A	T12	19	thoracic	2	T12	19	L1	20	T12	19	L1	20	Paraplegia	0	50	No	0	No	0	87	45	2	2	2	2
1000	27	170	24	acute I	11	31	10	4	3	2	1	2	0	10	15	5	2	1	2	2	1	0	1	D	L2	21	lumbar	3	L2	21	L2	21	L4	23	L4	23	Paraplegia	0	50	Yes	1	No	0	109	54	2	2	2	2
1000	17	170	70	acute I	5	10	10	5	2	1	0	1	0	10	0	0	4	1	2	2	1	0	0	B	T12	19	thoracic	2	T12	19	T12	19	T12	19	T12	19	Paraplegia	0	50	No	0	No	0	84	42	2	2	2	2
1000	32	175	71	acute I	0	5	0	0	0	0	0	0	0	0	0	5	0	0	0	0	0	0	0	C	C4	3	cervical	1	C4	3	C4	3	C5	4	C5	4	Tetraplegia	1	6	Yes	1	No	0	91	44	2	2	2	2
1000	50	178	42	acute I	10	40	24	10	2	2	1	2	1	10	15	10	6	2	8	2	1	2	1	D	C4	3	cervical	1	C5	4	C5	4	C4	3	C4	3	Tetraplegia	1	39	Yes	1	No	0	39	24	2	2	2	0
1000	50	180	62	acute I	20	40	39	10	3	3	3	4	4	10	15	10	6	2	8	8	8	2	2	D	C3	2	cervical	1	C3	2	C3	2	C3	2	C3	2	Tetraplegia	1	49	Yes	1	No	0	112	56	2	2	2	2
1000	5	170	40	acute I	0	15	3	0	0	0	0	0	0	10	0	5	0	0	1	1	1	0	0	C	C3	2	cervical	1	C3	2	C3	2	C3	2	C3	2	Tetraplegia	1	19	Yes	1	No	0	52	24	2	2	1	1
1000	30	169	65	acute I	0	8	0	0	0	0	0	0	0	8	0	0	0	0	0	0	0	0	0	D	C3	2	cervical	1	C3	2	C3	2	C3	2	C3	2	Tetraplegia	1	19	No	0	No	0	42	16	2	2	1	0
1000	4	192	28	acute I	6	10	3	0	3	1	0	0	0	10	0	0	0	0	1	1	1	0	0	C	not testable		not testable		not testable		not testable		not testable		L1	20	not testable			Yes	1	No	0			2		2	2
1000	31	170	51	acute I	1	13	2	0	1	0	0	0	0	8	0	5	0	0	1	1	0	0	0	D	C4	3	cervical	1	C5	4	C5	4	C4	3	C4	3	Tetraplegia	1	19	Yes	1	No	0	38	16	2	2	2	2
1000	5	170	30	acute I	10	17	9	4	3	2	0	2	0	10	0	5	2	1	2	2	1	0	0	C	T12	19	thoracic	2	T12	19	T12	19	T12	19	T12	19	Paraplegia	0	50	Yes	1	No	0	95	46	2	2	2	2
1000	25	168	22	acute I	7	13	7	4	1	1	0	2	0	8	0	5	2	1	1	1	1	0	0	D	C4	3	cervical	1	C7	6	C8	7	C8	7	C4	3	Tetraplegia	1	41	Yes	1	No	0	65	54	2	2	2	2
1000	0	190	29	acute I	0	8	0	0	0	0	0	0	0	8	0	0	0	0	0	0	0	0	0	C	C3	2	cervical	1	C3	2	C3	2	C3	2	C3	2	Tetraplegia	1	22	No	0	No	0	19	10	2	2	1	1
1000	50	183	23	acute I	19	35	28	10	3	3	3	4	3	10	15	5	6	2	8	3	3	1	2	D	C4	3	cervical	1	C8	7	T3	10	C4	3	C4	3	Tetraplegia	1	49	Yes	1	No	0	92	46	2	2	2	1
1000	0	173	52	acute I	0	0	0	0	0	0	0	0	0	0	0	0	0	0	0	0	0	0	0	C	C2	1	cervical	1	C3	2	C2	1	C3	2	C2	1	Tetraplegia	1	21	No	0	No	0	19	8	2	2	1	1
1000	50	175	66	acute I	9	16	24	9	2	2	1	1	1	10	0	5	6	2	4	4	3	1	2	D	C2	1	cervical	1	C3	2	C2	1	C3	2	C2	1	Tetraplegia	1	38	Yes	1	No	0	71	36	2	2	1	1
1000	0	164	30	acute I	11	15	10	4	3	2	1	2	0	10	0	5	2	1	2	2	1	0	1	A	T11	18	thoracic	2	T11	18	T11	18	T11	18	T11	18	Paraplegia	0	50	No	0	No	0	74	37	2	2	2	2
1000		158	62	acute I	14	32	10	6	3	3	1	4	0	10	15	5	4	1	1	1	1	0	1	D	L1	20	lumbar	3	L2	21	L1	20	intact	88	L2	21	Paraplegia	0	50	Yes	1	No	0	112	56	2	2	2	2
1000	28	153	69	acute I	13	27	10	6	2	2	2	3	1	10	15	0	4	1	2	2	0	0	0	D	L2	21	lumbar	3	L2	21	L2	21	L3	22	L3	22	Paraplegia	0	50	Yes	1	No	0	103	51	2	2	2	2
1000	0	167	45	acute I	11	11	9	3	3	3	0	2	0	6	0	5	2	1	2	2	2	0	0	A	T4	11	thoracic	2	T6	13	T4	11	T6	13	T4	11	Paraplegia	0	50	No	0	No	0	54	27	2	2	2	2
1000	50	178	70	acute I	19	40	40	10	3	3	3	4	3	10	15	10	6	2	8	8	8	3	2	D	T1	8	cervical	1	T1	8	T10	17	T10	17	T10	17	Tetraplegia	1	49	Yes	1	No	0	108	54	2	2	2	2
1000	25	160	67	acute I	13	10	2	0	3	3	0	4	0	10	0	0	0	0	1	1	0	0	0	D	T7	14	thoracic	2	L2	21	T7	14	intact	88	T7	14	Paraplegia	0	50	Yes	1	No	0	107	56	2	2	2	2
1000	9	179	73	acute I	2	6	1	0	0	1	0	0	0	6	0	0	0	0	1	0	0	0	0	B	L1	20	lumbar	3	L1	20	L1	20	L2	21	L1	20	Paraplegia	0	50	No	0	No	0	103	55	2	2	2	2
1000	33	178	30	acute I	12	32	11	6	3	3	0	3	0	10	15	5	4	1	3	2	0	0	0	D	T12	19	thoracic	2	T12	19	T12	19	T12	19	T12	19	Paraplegia	0	50	Yes	1	No	0	106	54	2	2	2	2
1000		169	16	acute I	20	40	25	10	3	3	3	4	4	10	15	10	6	2	4	4	3	1	2	NT	not testable		not testable		not testable		intact	88	not testable		intact	88	Paraplegia	0	50	Yes	1	No	0			2	2	2	2
1000	0	176	22	acute I	4	15	4	2	1	1	0	1	0	10	0	5	0	1	1	1	0	0	0	B	C6	5	cervical	1	C8	7	C7	6	C8	7	C6	5	Tetraplegia	1	42	No	0	No	0	38	20	2	2	2	2
1000	39	172	44	acute I	15	12	12	6	3	3	1	4	1	10	0	0	4	1	2	2	2	0	0	D	L3	22	lumbar	3	L3	22	L5	24	L4	23	intact	88	Paraplegia	0	50	Yes	1	No	0	109	53	2	2	2	2
1000	0	185	42	acute I	0	0	0	0	0	0	0	0	0	0	0	0	0	0	0	0	0	0	0	A	C6	5	cervical	1	C6	5	C6	5	C6	5	C6	5	Tetraplegia	1	23	No	0	No	0	20	10	2	2	2	2
1000	4	158	80	acute I	8	15	6	3	2	2	0	1	0	10	0	5	2	1	2	1	0	0	0	A	L1	20	lumbar	3	L1	20	L1	20	L1	20	L1	20	Paraplegia	0	50	No	0	No	0	80	40	2	2	2	2
1000	0	185	20	acute I	0	4	0	0	0	0	0	0	0	4	0	0	0	0	0	0	0	0	0	A	C5	4	cervical	1	C6	5	C6	5	C5	4	C5	4	Tetraplegia	1	21	No	0	No	0	19	9	2	2	2	2
1000	16	177	71	acute I	5	8	4	3	2	1	0	0	0	8	0	0	2	1	1	0	0	0	0	D	C7	6	cervical	1	C7	6	C7	6	T3	10	C7	6	Tetraplegia	1	36	No	0	No	0	36	20	2	2	2	2
1000	0	170	30	acute I	2	10	1	0	1	0	0	0	0	10	0	0	0	0	1	0	0	0	0	B	not testable		not testable		C7	6	not testable		C8	7	T1	8	not testable			No	0	No	0	32	16	2	2	2	2
1000	48	183	64	acute I	7	11	25	9	2	1	0	1	1	10	0	0	6	2	8	3	3	1	0	D	C3	2	cervical	1	C3	2	C3	2	C3	2	C3	2	Tetraplegia	1	37	Yes	1	No	0	46	31	2	2	2	0
1000	34	182	52	acute I	15	10	6	2	3	3	1	4	1	10	0	0	2	0	2	2	0	0	0	D	T12	19	thoracic	2	T12	19	T12	19	T12	19	T12	19	Paraplegia	0	50	Yes	1	No	0			2	2	2	2
1000	0	180	63	acute I	0	2	0	0	0	0	0	0	0	2	0	0	0	0	0	0	0	0	0	A	C2	1	cervical	1	C3	2	C2	1	C3	2	C2	1	Tetraplegia	1	6	No	0	No	0	11	6	2	2	1	1
1000	46	197	47	acute I	20	39	39	10	3	3	3	4	4	10	15	10	6	2	8	8	8	2	2	D	C1	0	cervical	1	C1	0	C1	0	C1	0	C1	0	Tetraplegia	1	35	Yes	1	No	0	52	24	1	1	1	0
1000	0	175	52	acute I	3	13	0	0	0	1	0	1	0	8	0	5	0	0	0	0	0	0	0	B	C6	5	cervical	1	C6	5	C6	5	C7	6	C7	6	Tetraplegia	1	26	No	0	No	0	38	19	2	2	2	2
1000	10	178	30	acute I	13	26	13	7	3	3	0	4	0	10	11	5	4	2	2	2	0	0	2	C	T10	17	thoracic	2	T10	17	T10	17	T10	17	T10	17	Paraplegia	0	50	No	0	No	0	88	44	2	2	2	2
1000	0	185	70	acute I	6	8	4	0	3	1	0	0	0	8	0	0	0	0	2	2	0	0	0	A	T7	14	thoracic	2	T11	18	T7	14	T11	18	T7	14	Paraplegia	0	50	No	0	No	0	65	37	2	2	2	2
1000	46	169	36	acute I	11	20	18	10	3	3	1	0	1	10	0	5	6	2	3	2	1	0	2	D	L2	21	lumbar	3	L2	21	L2	21	L4	23	intact	88	Paraplegia	0	50	Yes	1	No	0	109	53	2	2	2	2
1000	10	174	58	acute I	5	15	2	0	1	1	0	1	0	10	0	5	0	0	1	1	0	0	0	B	L1	20	lumbar	3	L1	20	L1	20	L3	22	L1	20	Paraplegia	0	50	No	0	No	0	88	44	2	2	2	2
1000	24	170	60	acute I	14	21	10	5	2	3	2	3	1	10	0	10	2	2	2	2	0	0	1	C	C5	4	cervical	1	C5	4	C5	4	C8	7	C8	7	Tetraplegia	1	27	Yes	1	No	0	94	47	2	2	2	2
1000	47	180	60	acute I	15	15	16	9	3	3	1	4	1	10	0	0	6	2	3	2	1	0	1	D	T12	19	thoracic	2	T12	19	L4	23	T12	19	L3	22	Paraplegia	0	50	Yes	1	No	0	90	43	2	2	2	2
1000	0	170	22	acute I	11	11	9	4	3	1	0	4	0	10	0	0	2	1	2	2	1	0	0	A	T9	16	thoracic	2	T9	16	T9	16	T9	16	T9	16	Paraplegia	0	50	No	0	No	0	66	33	2	2	2	2
1000	44	181	55	acute I	19	27	26	10	3	3	3	4	3	10	11	5	6	2	5	5	2	2	2	D	T12	19	thoracic	2	T12	19	T12	19	T12	19	T12	19	Paraplegia	0	50	Yes	1	No	0	102	48	2	2	2	2
1000	47	168	48	acute I	9	10	8	4	3	2	0	1	0	10	0	0	2	1	2	2	0	0	0	D	L2	21	lumbar	3	L2	21	S3	27	S3	27	S3	27	Paraplegia	0	50	No	0	No	0	110	55	2	2	2	2
1000	22	186	25	acute I	19	16	11	7	3	3	3	4	3	10	0	5	4	2	2	1	0	0	1	A	L3	22	lumbar	3	L3	22	L3	22	L3	22	L4	23	Paraplegia	0	50	No	0	No	0	94	46	2	2	2	2
2000	33	165	74	acute I	16	28	10	3	4	3	1	3	1	10	4	10	1	1	3	2	2	0	0	D	L2	21	lumbar	3	L2	21	L2	21	intact	88	intact	88	Paraplegia	0	50	Yes	1	Yes	1	112	56	2	2	2	2
2000	0	171	39	acute I	12	19	6	1	4	3	0	1	0	10	4	5	1	0	2	2	1	0	0	A	T4	11	thoracic	2	T4	11	T4	11	T4	11	T4	11	Paraplegia	0	50	No	0	No	0	50	25	2	2	2	2
2000	27	167	62	acute I	2	10	0	0	1	0	0	0	0	10	0	0	0	0	0	0	0	0	0	D	C5	4	cervical	1	C5	4	C5	4	C6	5	C6	5	Tetraplegia	1	29	Yes	1	Yes	1	41	20	2	2	2	2
2000	37	166	60	acute I	19	35	18	10	3	3	3	3	3	10	15	5	6	2	3	1	1	0	3	D	C4	3	cervical	1	C5	4	C5	4	C5	4	C4	3	Tetraplegia	1	26	Yes	1	Yes	1	65	33	2	2	2	2
2000	0	175	21	acute I	1	19	2	0	1	0	0	0	0	10	4	5	0	0	2	0	0	0	0	A	C5	4	cervical	1	C5	4	C6	5	C6	5	C6	5	Tetraplegia	1	22	No	0	No	0	22	11	2	2	2	2
2000	24	188	43	acute I	14	24	10	4	4	2	1	2	1	10	4	10	2	1	2	2	2	0	0	D	L2	21	lumbar	3	L2	21	L2	21	L2	21	L2	21	Paraplegia	0	50	No	0	No	0	86	42	2	2	2	2
2000	0	181	21	acute I	0	19	0	0	0	0	0	0	0	10	4	5	0	0	0	0	0	0	0	B	C3	2	cervical	1	C3	2	C5	4	C3	2	C6	5	Tetraplegia	1	11	No	0	No	0	67	33	2	2	1	2
2000	6	178	41	acute I	0	12	0	0	0	0	0	0	0	8	4	0	0	0	0	0	0	0	0	A	C3	2	cervical	1	C4	3	C3	2	C4	3	C3	2	Tetraplegia	1	11	No	0	No	0	24	11	2	2	2	1
2000	0	175	46	acute I	10	14	0	0	4	2	0	0	0	10	4	0	0	0	0	0	0	0	0	A	T3	10	thoracic	2	T3	10	T3	10	T3	10	T3	10	Paraplegia	0	50	No	0	No	0	44	22	2	2	2	2
2000	29	190	20	acute I	11	30	12	9	4	1	0	1	1	10	15	5	6	2	1	1	1	0	0	D	C1	0	cervical	1	C1	0	C1	0	C1	0	C1	0	Tetraplegia	1	29	No	0	No	0	85	29	2	2	2	1
2000	30	190	64	acute I	1	14	4	1	1	0	0	0	0	10	4	0	1	0	1	1	1	0	0	D	C4	3	cervical	1	C5	4	C5	4	C4	3	C4	3	Tetraplegia	1	20	No	0	No	0	62	31	2	2	2	1
2000		177	53	acute I	15	40	23	10	3	2	2	2	2	10	15	10	6	2	3	3	3	2	2	D	C5	4	cervical	1	not testable		C6	5	intact	88	C5	4	not testable			Yes	1	Yes	1	110	56	2	2	2	2
2000	0	175	48	acute I	11	14	7	1	4	2	0	1	0	10	4	0	0	1	2	2	2	0	0	A	T4	11	thoracic	2	T4	11	T5	12	T4	11	T5	12	Paraplegia	0	50	No	0	No	0	52	26	2	2	2	2
2000	0	180	52	acute I	1	14	2	0	1	0	0	0	0	10	4	0	0	0	1	1	0	0	0	A	C4	3	cervical	1	C5	4	C4	3	C5	4	C5	4	Tetraplegia	1	8	No	0	No	0	26	13	2	2	2	2
2000	0	186	25	acute I	0	8	0	0	0	0	0	0	0	4	4	0	0	0	0	0	0	0	0	A	C4	3	cervical	1	C5	4	C5	4	C4	3	C4	3	Tetraplegia	1	14	No	0	No	0	22	11	2	2	2	1
2000	0	169	26	acute I	0	10	0	0	0	0	0	0	0	10	0	0	0	0	0	0	0	0	0	C	C4	3	cervical	1	C5	4	C4	3	C5	4	C5	4	Tetraplegia	1	10	Yes	1	No	0	100	50	2	2	2	2
2000	0	184	43	acute I	0	2	0	0	0	0	0	0	0	2	0	0	0	0	0	0	0	0	0	A	C5	4	cervical	1	C5	4	C5	4	C5	4	C5	4	Tetraplegia	1	21	No	0	No	0	43	20	2	2	2	2
2000	0	185	36	acute I	3	14	1	0	2	0	0	0	0	10	4	0	0	0	1	0	0	0	0	B	C5	4	cervical	1	C6	5	C6	5	C5	4	C5	4	Tetraplegia	1	30	No	0	No	0			2	2	2	2
2000	0	161	26	acute I	9	10	0	0	3	2	0	0	0	10	0	0	0	0	0	0	0	0	0	A	L1	20	lumbar	3	L1	20	L1	20	L1	20	L1	20	Paraplegia	0	50	No	0	No	0	92	46	2	2	2	2
2000	18	172	62	acute I	0	14	3	0	0	0	0	0	0	10	4	0	0	0	1	1	1	0	0	C	C3	2	cervical	1	C3	2	C3	2	C3	2	C3	2	Tetraplegia	1	14	No	0	No	0	8	4	2	2	0	0
2000	0	180	38	acute I	0	14	0	0	0	0	0	0	0	10	4	0	0	0	0	0	0	0	0	C	C5	4	cervical	1	C5	4	C5	4	C5	4	C5	4	Tetraplegia	1	16	No	0	No	0	28	14	2	2	2	2
2000	0	158	45	acute I	11	14	5	2	4	2	1	1	1	10	4	0	1	1	1	1	1	0	0	A	T2	9	thoracic	2	T2	9	T2	9	T2	9	T2	9	Paraplegia	0	50	No	0	No	0	40	20	2	2	2	2
2000	0	173	18	acute I	9	8	0	0	4	1	0	0	0	8	0	0	0	0	0	0	0	0	0	B	T3	10	thoracic	2	T3	10	T3	10	T3	10	T3	10	Paraplegia	0	50	No	0	No	0	48	24	2	2	2	2
2000	0	186	54	acute I	0	14	0	0	0	0	0	0	0	10	4	0	0	0	0	0	0	0	0	A	C4	3	cervical	1	C4	3	C4	3	C4	3	C4	3	Tetraplegia	1	2	No	0	No	0	16	8	2	2	2	1
2000	16	176	33	acute I	4	14	0	0	3	0	0	0	0	10	4	0	0	0	0	0	0	0	0	C	T11	18	thoracic	2	T11	18	T11	18	T11	18	T11	18	Paraplegia	0	50	No	0	No	0	112	56	2	2	2	2
2000	0	186	19	acute I	13	14	3	0	4	2	1	2	0	10	4	0	0	0	2	1	0	0	0	B	T5	12	thoracic	2	T5	12	T5	12	T5	12	T5	12	Paraplegia	0	50	No	0	No	0	53	26	2	2	2	2
2000	13	188	46	acute I	11	14	8	3	4	1	1	1	0	10	4	0	1	1	2	2	1	0	0	C	L2	21	lumbar	3	L2	21	L2	21	L3	22	L3	22	Paraplegia	0	50	Yes	1	No	0	92	46	2	2	2	2
2000	23	170	65	acute I	8	14	0	0	3	1	0	0	0	10	4	0	0	0	0	0	0	0	0	D	T12	19	thoracic	2	T12	19	T12	19	T12	19	T12	19	Paraplegia	0	50	No	0	No	0	84	41	2	2	2	2
2000	0	173	18	acute I	8	19	2	0	4	0	0	0	0	10	4	5	0	0	1	1	0	0	0	A	T4	11	thoracic	2	T4	11	T4	11	T4	11	T4	11	Paraplegia	0	50	No	0	No	0	52	26	2	2	2	2
2000	0	173	50	acute I	0	2	0	0	0	0	0	0	0	2	0	0	0	0	0	0	0	0	0	C	C3	2	cervical	1	C3	2	C3	2	C3	2	C3	2	Tetraplegia	1	17	No	0	No	0	12	6	2	2	1	0
2000	42	180	25	acute I	4	14	1	1	2	1	0	0	0	10	4	0	1	0	0	0	0	0	0	D	C5	4	cervical	1	C6	5	C5	4	C5	4	C5	4	Tetraplegia	1	30	Yes	1	No	0	94	47	2	2	2	2
2000	0	158	69	acute I	2	4	0	0	1	0	0	0	0	4	0	0	0	0	0	0	0	0	0	C	C4	3	cervical	1	C5	4	C6	5	C4	3	C5	4	Tetraplegia	1	21	No	0	No	0	27	14	2	2	2	2
2000	43	192	57	acute I	18	39	39	10	4	3	2	3	2	10	15	10	6	2	8	8	8	3	2	D	C5	4	cervical	1	C5	4	C7	6	S1	25	L2	21	Tetraplegia	1	42	Yes	1	No	0	106	55	2	2	2	2
2000	0	195	17	acute I	0	8	0	0	0	0	0	0	0	8	0	0	0	0	0	0	0	0	0	B	C4	3	cervical	1	C4	3	C4	3	C4	3	C4	3	Tetraplegia	1	2	No	0	No	0	35	17	2	2	2	1
2000	0	193	51	acute I	9	14	6	1	4	1	0	0	0	10	4	0	1	0	2	2	1	0	0	A	T2	9	thoracic	2	T2	9	T2	9	T2	9	T2	9	Paraplegia	0	50	No	0	No	0	38	19	2	2	2	2
2000	0	165	94	acute I	7	10	0	0	3	1	0	1	0	10	0	0	0	0	0	0	0	0	0	A	T10	17	thoracic	2	T10	17	T10	17	T10	17	T10	17	Paraplegia	0	50	No	0	No	0	69	35	2	2	2	2
2000	0	180	39	acute I	0	4	0	0	0	0	0	0	0	4	0	0	0	0	0	0	0	0	0	A	C4	3	cervical	1	C5	4	C4	3	C4	3	C4	3	Tetraplegia	1	4	No	0	No	0	13	7	2	2	2	1
2000	16	180	45	acute I	12	35	11	5	4	1	1	1	1	10	15	10	1	2	2	2	2	0	0	C	L1	20	lumbar	3	L2	21	L2	21	L1	20	L1	20	Paraplegia	0	50	Yes	1	No	0	100	50	2	2	2	2
2000	0	166	22	acute I	3	14	0	0	0	1	0	0	0	10	4	0	0	0	0	0	0	0	0	B	T3	10	thoracic	2	T3	10	T3	10	T3	10	T3	10	Paraplegia	0	50	No	0	No	0	45	21	2	2	2	2
2000	38	187	43	acute I	4	14	1	1	3	1	0	0	0	10	4	0	1	0	0	0	0	0	0	D	C4	3	cervical	1	C5	4	C5	4	C4	3	C4	3	Tetraplegia	1	35	Yes	1	No	0	61	31	2	2	2	1
2000	0	177	57	acute I	12	19	6	1	4	1	1	1	1	10	4	5	1	0	2	2	1	0	0	A	C7	6	cervical	1	T2	9	T2	9	C7	6	T2	9	Paraplegia	0	50	No	0	No	0	36	18	2	2	2	2
2000	0	170	74	acute I	11	14	5	0	4	1	1	1	0	10	4	0	0	0	2	2	1	0	0	B	T5	12	thoracic	2	T6	13	T5	12	T6	13	T5	12	Paraplegia	0	50	No	0	No	0	53	28	2	2	2	2
2000	0	150	31	acute I	0	13	0	0	0	0	0	0	0	8	0	5	0	0	0	0	0	0	0	A	C5	4	cervical	1	C5	4	C5	4	C5	4	C5	4	Tetraplegia	1	14	No	0	No	0	32	16	2	2	2	2
2000	0	171	19	acute I	0	10	0	0	0	0	0	0	0	10	0	0	0	0	0	0	0	0	0	B	C4	3	cervical	1	C4	3	C4	3	C4	3	C4	3	Tetraplegia	1	2	No	0	No	0	18	9	2	2	2	1
2000	0	162	36	acute I	1	8	0	0	1	0	0	0	0	4	4	0	0	0	0	0	0	0	0	NT	not testable		not testable		not testable		C6	5	not testable		T3	10	not testable			No	0	No	0	58	29	2	2	2	2
2000	0	168	41	acute I	9	12	0	0	4	1	0	0	0	8	4	0	0	0	0	0	0	0	0	A	T2	9	thoracic	2	T2	9	T2	9	T2	9	T2	9	Paraplegia	0	50	No	0	No	0	53	28	2	2	2	2
2000	9	182	60	acute I	11	14	5	0	4	1	0	1	1	10	4	0	0	0	2	2	1	0	0	C	C4	3	cervical	1	C6	5	C6	5	C4	3	C4	3	Tetraplegia	1	37	No	0	No	0	36	17	2	2	2	1
2000	4	183	67	acute I	0	2	0	0	0	0	0	0	0	2	0	0	0	0	0	0	0	0	0	C	C2	1	cervical	1	C2	1	C4	3	C2	1	C4	3	Tetraplegia	1	10	No	0	No	0	24	11	2	1	1	0
2000	0	173	26	acute I	1	10	0	0	0	0	0	0	0	10	0	0	0	0	0	0	0	0	0	A	T2	9	thoracic	2	T2	9	T2	9	T2	9	T2	9	Paraplegia	0	50	No	0	No	0	36	18	2	2	2	2
2000	14	160	71	acute I	0	14	0	0	0	0	0	0	0	10	4	0	0	0	0	0	0	0	0	C	C4	3	cervical	1	C4	3	C4	3	C4	3	C4	3	Tetraplegia	1	12	No	0	No	0	33	25	2	2	2	0
2000	18	183	38	acute I	16	26	14	8	4	3	1	3	1	10	12	0	6	1	2	2	2	0	0	C	T7	14	thoracic	2	L2	21	T7	14	L2	21	T7	14	Paraplegia	0	50	Yes	1	No	0	100	53	2	2	2	2
2000	0	163	64	acute I	0	2	0	0	0	0	0	0	0	2	0	0	0	0	0	0	0	0	0	B	C4	3	cervical	1	C5	4	C5	4	C4	3	C4	3	Tetraplegia	1	14	No	0	No	0	22	10	2	2	2	1
2000	0	170	60	acute I	0	10	0	0	0	0	0	0	0	10	0	0	0	0	0	0	0	0	0	B	C5	4	cervical	1	C5	4	C5	4	C5	4	C5	4	Tetraplegia	1	8	No	0	No	0	26	12	2	2	2	2
2000	21	163	84	acute I	10	14	0	0	4	1	0	1	0	10	4	0	0	0	0	0	0	0	0	C	T11	18	thoracic	2	T12	19	T11	18	T12	19	T11	18	Paraplegia	0	50	Yes	1	No	0	91	44	2	2	2	2
2000	4	190	70	acute I	10	10	5	0	4	1	0	1	0	10	0	0	0	0	2	2	1	0	0	C	T8	15	thoracic	2	T12	19	T8	15	T12	19	T8	15	Paraplegia	0	50	No	0	No	0	81	43	2	2	2	2
2000	15	185	41	acute I	0	14	1	1	0	0	0	0	0	10	4	0	0	1	0	0	0	0	0	C	C4	3	cervical	1	C4	3	C4	3	C4	3	C4	3	Tetraplegia	1	12	No	0	No	0	52	22	2	2	2	0
2000	22	180	75	acute I	0	15	0	0	0	0	0	0	0	10	0	5	0	0	0	0	0	0	0	C	C4	3	cervical	1	C4	3	C4	3	C5	4	C4	3	Tetraplegia	1	10	No	0	No	0	47	26	2	2	2	2
2000	0	175	19	acute I	0	14	0	0	0	0	0	0	0	10	4	0	0	0	0	0	0	0	0	A	C4	3	cervical	1	C5	4	C5	4	C4	3	C4	3	Tetraplegia	1	7	No	0	No	0	14	8	2	2	2	1
2000	0	188	49	acute I	3	10	0	0	3	0	0	0	0	10	0	0	0	0	0	0	0	0	0	A	T1	8	cervical	1	T3	10	T1	8	T3	10	T1	8	Paraplegia	0	50	No	0	No	0	41	21	2	2	2	2
2000	0	165	40	acute I	9	14	0	0	4	1	0	0	0	10	4	0	0	0	0	0	0	0	0	A	T2	9	thoracic	2	T2	9	T3	10	T2	9	T3	10	Paraplegia	0	50	No	0	No	0	41	19	2	2	2	2
2000	0	170	27	acute I	0	10	0	0	0	0	0	0	0	10	0	0	0	0	0	0	0	0	0	A	C4	3	cervical	1	C5	4	C5	4	C4	3	C4	3	Tetraplegia	1	6	No	0	No	0	18	9	2	2	2	2
2000	50	158	82	acute I	8	15	0	0	4	0	0	0	0	10	0	5	0	0	0	0	0	0	0	D	T7	14	thoracic	2	T7	14	intact	88	T7	14	L4	23	Paraplegia	0	50	Yes	1	No	0	108	53	2	2	2	2
2000	3	153	63	acute I	10	10	0	0	4	1	0	1	0	10	0	0	0	0	0	0	0	0	0	C	T8	15	thoracic	2	T8	15	T9	16	T8	15	T9	16	Paraplegia	0	50	No	0	No	0	69	34	2	2	2	2
2000	0	178	28	acute I	11	14	6	1	4	1	1	1	0	10	4	0	1	0	2	2	1	0	0	A	T10	17	thoracic	2	T11	18	T10	17	T11	18	T10	17	Paraplegia	0	50	No	0	No	0	73	37	2	2	2	2
2000	41	162	58	acute I	20	40	40	10	4	3	3	3	3	10	15	10	6	2	8	8	8	3	3	D	C5	4	cervical	1	C5	4	C5	4	C5	4	C5	4	Tetraplegia	1	35	Yes	1	No	0	112	56	2	2	2	2
2000	0	165	15	acute I	10	14	0	0	4	1	0	1	0	10	4	0	0	0	0	0	0	0	0	A	T12	19	thoracic	2	T12	19	T12	19	T12	19	T12	19	Paraplegia	0	50	No	0	No	0	76	38	2	2	2	2
2000	0	177	40	acute I	13	14	5	0	4	2	1	2	0	10	4	0	0	0	2	2	1	0	0	A	T9	16	thoracic	2	T10	17	T9	16	T10	17	T9	16	Paraplegia	0	50	No	0	No	0	69	35	2	2	2	2
2000	28	167	46	acute I	16	15	14	9	4	2	2	2	2	10	4	0	6	2	2	2	1	0	0	D	T3	10	thoracic	2	T3	10	T3	10	T3	10	T3	10	Paraplegia	0	50	Yes	1	No	0	43	22	2	2	2	2
2000	0	168	18	acute I	0	10	0	0	0	0	0	0	0	10	0	0	0	0	0	0	0	0	0	A	C5	4	cervical	1	C5	4	C5	4	C5	4	C5	4	not testable			No	0	No	0	16	8	2	2	2	2
2000	18	155	68	acute I	0	10	0	0	0	0	0	0	0	10	0	0	0	0	0	0	0	0	0	C	C4	3	cervical	1	C4	3	C5	4	C8	7	C5	4	Tetraplegia	1	14	No	0	No	0	106	55	2	2	2	2
2000	49	172	27	acute I	15	40	38	10	3	2	2	2	2	10	15	10	6	2	8	8	8	2	2	D	C2	1	cervical	1	T1	8	C2	1	T1	8	C2	1	Tetraplegia	1	42	Yes	1	No	0	105	49	2	2	2	2
2000	0	172	72	acute I	0	0	0	0	0	0	0	0	0	0	0	0	0	0	0	0	0	0	0	A	C3	2	cervical	1	C3	2	C3	2	C3	2	C3	2	Tetraplegia	1	2	No	0	No	0	10	5	2	2	1	0
2000	28	174	66	acute I	9	15	5	2	4	1	0	0	0	10	0	5	2	0	1	1	1	0	0	D	C3	2	cervical	1	C7	6	C3	2	T1	8	C3	2	Tetraplegia	1	43	Yes	1	No	0	55	28	2	2	2	2
2000	39	190	40	acute I	0	23	6	3	0	0	0	0	0	10	8	5	2	1	1	1	1	0	0	D	C1	0	cervical	1	C1	0	C1	0	C1	0	C1	0	Tetraplegia	1	29	Yes	1	No	0	100	46	1	1	1	2
2000	0	176	38	acute I	5	14	3	0	3	0	0	0	0	10	4	0	0	0	1	1	1	0	0	B	T1	8	cervical	1	T1	8	T1	8	T1	8	T1	8	Paraplegia	0	50	No	0	No	0	73	39	2	2	2	2
2000	0	186	34	acute I	10	19	5	1	4	1	0	1	0	10	4	5	1	0	2	2	0	0	0	A	T3	10	thoracic	2	T3	10	T4	11	T3	10	T4	11	Paraplegia	0	50	No	0	No	0	44	21	2	2	2	2
2000	0	182	13	acute I	9	14	0	0	4	1	0	0	0	10	4	0	0	0	0	0	0	0	0	A	T5	12	thoracic	2	T5	12	T5	12	T5	12	T5	12	Paraplegia	0	50	No	0	No	0	55	27	2	2	2	2
2000	0	180	29	acute I	1	10	2	0	1	0	0	0	0	10	0	0	0	0	1	1	0	0	0	A	C4	3	cervical	1	C5	4	C5	4	C4	3	C4	3	Tetraplegia	1	12	No	0	No	0	12	6	2	2	2	0
2000	35	190	41	very acute	10	14	1	1	4	1	0	1	0	10	4	0	1	0	0	0	0	0	0	D	L2	21	lumbar	3	L2	21	L2	21	L3	22	L3	22	Paraplegia	0	50	Yes	1	No	0	101	52	2	2	2	2
2000	0	174	15	acute I	0	10	3	0	0	0	0	0	0	10	0	0	0	0	1	1	1	0	0	B	C4	3	cervical	1	C4	3	C4	3	C4	3	C4	3	Tetraplegia	1	1	No	0	No	0	12	6	2	2	2	0
2000	50	182	55	acute I	20	40	40	10	4	3	3	3	3	10	15	10	6	2	8	8	8	3	3	D	C4	3	cervical	1	T1	8	C7	6	C5	4	C4	3	Tetraplegia	1	48	Yes	1	No	0	86	44	2	2	2	2
2000	23	172	28	acute I	0	14	0	0	0	0	0	0	0	10	4	0	0	0	0	0	0	0	0	C	C5	4	cervical	1	C5	4	C5	4	C7	6	C5	4	Tetraplegia	1	20	Yes	1	No	0	71	33	2	2	2	2
2000	0	175	17	acute I	5	13	3	0	3	1	0	0	0	10	3	0	0	0	1	1	1	0	0	A	T4	11	thoracic	2	T4	11	T4	11	T4	11	T4	11	Paraplegia	0	50	No	0	No	0	50	25	2	2	2	2
2000	0	172	57	acute I	16	13	11	5	3	3	1	4	2	10	3	0	4	1	2	2	2	0	0	A	T4	11	thoracic	2	T4	11	T4	11	T4	11	T4	11	Paraplegia	0	50	No	0	No	0	44	22	2	2	2	2
2000	0	170	55	acute I	1	10	0	0	0	0	0	0	0	10	0	0	0	0	0	0	0	0	0	A	T8	15	thoracic	2	T8	15	T8	15	T8	15	T8	15	Paraplegia	0	50	No	0	No	0	65	33	2	2	2	2
2000	0	170	43	acute I	0	0	0	0	0	0	0	0	0	0	0	0	0	0	0	0	0	0	0	B	C5	4	cervical	1	C5	4	C5	4	C7	6	C6	5	Tetraplegia	1	8	No	0	No	0	24	14	2	2	2	2
2000	0	185	26	acute I	10	13	8	3	3	2	1	1	0	10	3	0	2	1	2	2	1	0	0	A	T11	18	thoracic	2	T11	18	T11	18	T11	18	T11	18	Paraplegia	0	50	No	0	No	0	77	40	2	2	2	2
2000	0	173	58	acute I	0	0	0	0	0	0	0	0	0	0	0	0	0	0	0	0	0	0	0	A	C2	1	cervical	1	C2	1	C2	1	C2	1	C2	1	Tetraplegia	1	14	No	0	No	0	16	8	2	0	1	1
2000	29	180	43	acute I	0	15	3	0	0	0	0	0	0	10	0	5	0	0	1	1	1	0	0	D	C3	2	cervical	1	C3	2	C5	4	C3	2	C4	3	Tetraplegia	1	15	Yes	1	No	0	65	30	2	2	1	1
2000	27	167	40	acute I	14	21	7	1	3	3	0	4	1	10	6	5	0	1	2	2	2	0	0	NT	not testable		not testable		not testable		not testable		not testable		not testable		not testable		50	Yes	1	Yes	1
2000	11	180	29	acute I	9	10	0	0	3	2	0	1	0	10	0	0	0	0	0	0	0	0	0	C	L1	20	lumbar	3	L2	21	L1	20	L2	21	L2	21	Paraplegia	0	50	No	0	No	0	93	46	2	2	2	2
2000	0	175	29	acute I	8	13	8	2	3	1	0	1	0	10	3	0	2	0	2	2	2	0	0	B	T4	11	thoracic	2	T5	12	T4	11	T5	12	T4	11	Paraplegia	0	50	No	0	No	0	48	25	2	2	2	2
2000	50	166	68	acute I	5	10	0	0	2	0	0	0	0	10	0	0	0	0	0	0	0	0	0	D	T2	9	thoracic	2	T2	9	T2	9	T2	9	T2	9	Paraplegia	0	50	Yes	1	No	0	70	33	2	2	2	2
2000	13	172	57	acute I	8	8	0	0	3	2	0	0	0	8	0	0	0	0	0	0	0	0	0	C	T12	19	thoracic	2	T12	19	T12	19	T12	19	T12	19	Paraplegia	0	50	Yes	1	No	0	98	42	2	2	2	2
2000	24	163	71	acute I	3	10	6	1	1	1	0	1	0	10	0	0	0	1	2	2	1	0	0	D	C5	4	cervical	1	C5	4	C6	5	L5	24	S2	26	Tetraplegia	1	24	No	0	No	0	110	54	2	2	2	2
2000	50	180	31	acute I	19	26	40	10	3	3	3	4	3	10	11	0	6	2	8	8	8	3	2	B	L3	22	lumbar	3	S2	26	S2	26	L3	22	L3	22	Paraplegia	0	50	No	0	No	0	102	51	2	2	2	2
2000	12	186	49	acute I	0	10	0	0	0	0	0	0	0	10	0	0	0	0	0	0	0	0	0	C	C4	3	cervical	1	C4	3	C5	4	C4	3	C4	3	Tetraplegia	1	8	Yes	1	Yes	1	37	18	2	2	2	1
2000	23	180	25	acute I	1	18	3	0	1	0	0	0	0	10	3	5	0	0	1	1	1	0	0	C	C1	0	cervical	1	not testable		C1	0	T8	15	C1	0	not testable			Yes	1	No	0	83	30	2	2	2	2
2000	4	180	63	acute I	0	6	0	0	0	0	0	0	0	6	0	0	0	0	0	0	0	0	0	C	C4	3	cervical	1	C5	4	C5	4	C4	3	C4	3	Tetraplegia	1	15	No	0	No	0	25	11	2	2	2	1
2000	46	173	44	acute I	20	40	40	10	3	3	3	4	4	10	15	10	6	2	8	8	8	3	2	D	C3	2	cervical	1	C5	4	C3	2	C4	3	C3	2	Tetraplegia	1	38	Yes	1	No	0			2	2	2	0
2000	4	173	15	acute I	0	13	3	0	0	0	0	0	0	10	3	0	0	0	1	1	1	0	0	C	C4	3	cervical	1	C4	3	C4	3	C5	4	C4	3	Tetraplegia	1	4	No	0	No	0	18	9	2	2	2	2
2000	16	171	48	acute I	17	28	16	9	3	3	2	4	2	10	11	5	6	2	2	2	2	0	1	C	L2	21	lumbar	3	L2	21	L2	21	L3	22	L3	22	Paraplegia	0	50	Yes	1	No	0	88	44	2	2	2	2
2000	0	179	44	acute I	4	4	0	0	3	0	0	0	0	4	0	0	0	0	0	0	0	0	0	A	T4	11	thoracic	2	T5	12	T4	11	T5	12	T4	11	Paraplegia	0	50	No	0	No	0	47	24	2	2	2	2
2000	24	189	23	acute I	0	13	0	0	0	0	0	0	0	10	3	0	0	0	0	0	0	0	0	D	C4	3	cervical	1	C6	5	C6	5	C6	5	C4	3	Tetraplegia	1	23	Yes	1	No	0	76	38	2	2	2	2
2000	28	174	72	acute I	3	10	2	0	1	1	0	0	0	10	0	0	0	0	2	0	0	0	0	D	C2	1	cervical	1	C2	1	C5	4	C2	1	C5	4	Tetraplegia	1	21	Yes	1	No	0	110	56	2	2	2	2
2000	39		47	acute I	16	31	14	9	3	2	2	4	4	10	15	5	6	2	2	2	1	0	0	D	C5	4	cervical	1	C5	4	C5	4	C6	5	C5	4	Tetraplegia	1	31	Yes	1	No	0	98	52	2	2	2	2
2000	37	177	32	acute I	10	10	2	2	3	2	0	2	0	10	0	0	2	0	0	0	0	0	0	B	L2	21	lumbar	3	L3	22	S1	25	L2	21	L2	21	Paraplegia	0	50	No	0	No	0	91	45	2	2	2	2
2000	46	181	46	acute I	1	13	1	1	1	0	0	0	0	10	3	0	0	1	0	0	0	0	0	D	C2	1	cervical	1	C4	3	C2	1	C5	4	C2	1	Tetraplegia	1	17	Yes	1	No	0	105	51	2	2	2	2
3000	46	165	33	acute I	5	35	0	0	3	1	0	0	0	10	15	10	0	0	0	0	0	0	0	D	C3	2	cervical	1	C5	4	C3	2	intact	88	C3	2	Tetraplegia	1	24	Yes	1	Yes	1	112	56	2	2	2	2
3000	0	179	18	acute I	0	15	0	0	0	0	0	0	0	6	4	5	0	0	0	0	0	0	0	B	C4	3	cervical	1	C4	3	C4	3	C4	3	C5	4	Tetraplegia	1	0	No	0	No	0	69	34	2	2	2	2
3000	0	183	42	acute I	13	22	4	0	4	1	2	2	0	10	12	0	0	0	2	2	0	0	0	A	T8	15	thoracic	2	T8	15	T8	15	T8	15	T8	15	Paraplegia	0	50	No	0	No	0	62	31	2	2	2	2
3000	14		55	acute I	5	15	0	0	4	1	0	0	0	10	0	5	0	0	0	0	0	0	0	C	T10	17	thoracic	2	T12	19	T10	17	T12	19	T10	17	Paraplegia	0	50	Yes	1	Yes	1	99	54	2	2	2	2
3000	0	173	28	acute I	10	15	2	0	3	3	0	0	0	10	0	5	0	0	1	1	0	0	0	B	T6	13	thoracic	2	T6	13	T7	14	T6	13	T7	14	Paraplegia	0	50	No	0	No	0	65	32	2	2	2	2
3000	4	178	33	acute I	10	14	0	0	4	1	0	1	0	10	4	0	0	0	0	0	0	0	0	C	T8	15	thoracic	2	T11	18	T8	15	T11	18	T8	15	Paraplegia	0	50	No	0	No	0	93	51	2	2	2	2
3000	8		50	acute I	20	31	19	10	4	3	3	3	3	10	12	5	6	2	2	2	2	0	3	A	T12	19	thoracic	2	T12	19	T12	19	T12	19	T12	19	Paraplegia	0	50	No	0	No	0	87	47	2	2	2	2
3000	0		64	acute I	2	14	0	0	2	0	0	0	0	10	4	0	0	0	0	0	0	0	0	A	C7	6	cervical	1	C7	6	C7	6	C8	7	C8	7	Tetraplegia	1	36	No	0	No	0	36	18	2	2	2	2
3000	24		66	acute I	3	14	0	0	3	0	0	0	0	10	4	0	0	0	0	0	0	0	0	D	L1	20	lumbar	3	L1	20	L1	20	intact	88	intact	88	Paraplegia	0	50	Yes	1	No	0	112	56	2	2	2	2
3000	50		52	acute I	20	40	40	10	4	3	3	3	3	10	15	10	6	2	8	8	8	3	3	D	T11	18	thoracic	2	T11	18	T11	18	T11	18	T11	18	Paraplegia	0	50	Yes	1	No	0	103	50	2	2	2	2
3000	0	183	18	acute I	0	14	0	0	0	0	0	0	0	10	4	0	0	0	0	0	0	0	0	A	C4	3	cervical	1	C4	3	C5	4	C5	4	C7	6	Tetraplegia	1	6	No	0	No	0	21	9	2	2	2	2
3000	0	180	37	acute I	14	35	7	1	4	3	0	3	0	10	12	10	0	1	2	2	2	0	0	A	T10	17	thoracic	2	T10	17	T10	17	T10	17	T10	17	Paraplegia	0	50	No	0	No	0	70	35	2	2	2	2
3000	41	175	33	acute I	12	14	7	7	4	3	0	1	0	10	4	0	6	1	0	0	0	0	0	D	C4	3	cervical	1	C8	7	C6	5	C6	5	C4	3	Tetraplegia	1	33	Yes	1	No	0	72	32	2	2	2	2
3000	36	185	75	acute I	0	10	0	0	0	0	0	0	0	10	0	0	0	0	0	0	0	0	0	D	C3	2	cervical	1	C3	2	C3	2	C3	2	C3	2	Tetraplegia	1	10	Yes	1	No	0	83	29	2	2	2	1
3000	0	170	16	acute I	13	19	0	0	4	3	1	1	0	10	4	5	0	0	0	0	0	0	0	A	T9	16	thoracic	2	T9	16	T9	16	T9	16	T9	16	Paraplegia	0	50	No	0	No	0	68	34	2	2	2	2
3000	0	168	65	very acute	2	10	0	0	1	0	0	0	0	10	0	0	0	0	0	0	0	0	0	C	C5	4	cervical	1	C5	4	C5	4	C8	7	C8	7	Tetraplegia	1	33	No	0	No	0	74	37	2	2	2	2
3000	50	162	33	acute I	8	36	7	7	2	1	0	1	0	10	15	10	5	1	0	0	0	0	0	D	C6	5	cervical	1	T3	10	C6	5	T3	10	C7	6	Tetraplegia	1	44	Yes	1	No	0	107	52	2	2	2	2
3000	0	168	34	acute I	18	15	5	1	4	3	3	3	1	10	4	0	0	1	2	2	0	0	0	A	T11	18	thoracic	2	T11	18	T11	18	T11	18	T11	18	Paraplegia	0	50	No	0	No	0	72	36	2	2	2	2
3000	4	165	64	acute I	0	14	0	0	0	0	0	0	0	10	4	0	0	0	0	0	0	0	0	A	C5	4	cervical	1	C5	4	C5	4	C7	6	C6	5	Tetraplegia	1	32	No	0	No	0	28	15	2	2	2	2
3000	50	182	48	acute I	16	37	14	8	4	2	2	2	2	10	15	10	6	1	2	2	2	0	0	D	C5	4	cervical	1	C5	4	T10	17	T11	18	T10	17	Tetraplegia	1	40	Yes	1	No	0	108	56	2	2	2	2
3000	0	176	42	acute I	8	14	0	0	3	2	0	1	0	10	4	0	0	0	0	0	0	0	0	B	C5	4	cervical	1	C8	7	C8	7	C8	7	C5	4	Tetraplegia	1	45	No	0	No	0	53	28	2	2	2	2
3000	50	179	43	acute I	19	40	40	10	3	3	3	3	3	10	15	10	6	2	8	8	8	3	3	D	C4	3	cervical	1	S1	25	C8	7	C4	3	C5	4	Tetraplegia	1	48	Yes	1	No	0	103	48	2	2	2	1
3000	0	175	47	acute I	0	4	0	0	0	0	0	0	0	4	0	0	0	0	0	0	0	0	0	B	T5	12	thoracic	2	T5	12	T6	13	T5	12	T6	13	Paraplegia	0	50	No	0	No	0	53	26	2	2	2	2
3000	0	192	16	acute I	13	19	2	0	4	3	0	2	0	10	4	5	0	0	2	0	0	0	0	A	T3	10	thoracic	2	T4	11	T3	10	T4	11	T3	10	Paraplegia	0	50	No	0	No	0	46	22	2	2	2	2
3000	0	185	55	acute I	8	19	3	0	3	1	0	1	0	10	4	5	0	0	2	1	0	0	0	A	C5	4	cervical	1	C7	6	C7	6	C5	4	C5	4	Tetraplegia	1	32	No	0	No	0	20	10	2	2	2	2
3000	0	175	27	acute I	0	14	0	0	0	0	0	0	0	10	4	0	0	0	0	0	0	0	0	A	C2	1	cervical	1	C5	4	C2	1	C4	3	C2	1	Tetraplegia	1	7	No	0	No	0	13	7	2	2	2	1
3000	0	165	55	acute I	0	10	0	0	0	0	0	0	0	10	0	0	0	0	0	0	0	0	0	A	C3	2	cervical	1	C3	2	C3	2	C3	2	C3	2	Tetraplegia	1	7	No	0	No	0	13	6	2	2	1	1
3000	0	175	15	acute I	12	19	9	3	4	3	0	1	0	10	4	5	3	0	2	2	2	0	0	A	T2	9	thoracic	2	T2	9	T3	10	T2	9	T3	10	Paraplegia	0	50	No	0	No	0	42	19	2	2	2	2
3000	0	174	32	acute I	0	2	0	0	0	0	0	0	0	2	0	0	0	0	0	0	0	0	0	A	C4	3	cervical	1	C4	3	C4	3	C4	3	C4	3	Tetraplegia	1	0	No	0	No	0	12	6	2	2	2	0
3000	28	178	16	very acute	1	20	0	0	1	0	0	0	0	10	0	10	0	0	0	0	0	0	0	D	T10	17	thoracic	2	T10	17	T10	17	T10	17	T10	17	Paraplegia	0	50	Yes	1	No	0	90	50	2	2	2	2
3000	0	193	22	acute I	10	24	0	0	4	1	0	1	0	10	4	10	0	0	0	0	0	0	0	A	T11	18	thoracic	2	T11	18	T11	18	T11	18	T11	18	Paraplegia	0	50	No	0	No	0	73	37	2	2	2	2
3000	0	162	55	very acute	0	10	0	0	0	0	0	0	0	10	0	0	0	0	0	0	0	0	0	C	C5	4	cervical	1	C5	4	C6	5	C6	5	C6	5	Tetraplegia	1	24	Yes	1	No	0	64	31	2	2	2	2
3000	50	174	31	acute I	0	10	0	0	0	0	0	0	0	10	0	0	0	0	0	0	0	0	0	D	C3	2	cervical	1	C6	5	C3	2	C5	4	C3	2	Tetraplegia	1	18	Yes	1	No	0			2	2	2	2
3000	0	177	67	acute I	0	0	0	0	0	0	0	0	0	0	0	0	0	0	0	0	0	0	0	A	C3	2	cervical	1	C3	2	C3	2	C3	2	C3	2	Tetraplegia	1	0	No	0	No	0	8	4	2	2	0	0
3000	0	176	44	acute I	0	2	0	0	0	0	0	0	0	2	0	0	0	0	0	0	0	0	0	A	C4	3	cervical	1	C5	4	C4	3	C4	3	C4	3	Tetraplegia	1	5	No	0	No	0	15	8	2	2	2	2
3000	0	190	19	acute I	15	20	5	1	4	3	1	3	0	10	4	5	1	0	2	2	0	0	0	A	T3	10	thoracic	2	T3	10	T3	10	T3	10	T3	10	Paraplegia	0	50	No	0	No	0	44	22	2	2	2	2
3000	0	178	62	acute I	0	4	0	0	0	0	0	0	0	4	0	0	0	0	0	0	0	0	0	A	C3	2	cervical	1	C3	2	C6	5	C3	2	C4	3	Tetraplegia	1	30	No	0	No	0	35	16	2	2	2	1
3000	8	173	46	acute I	12	22	4	0	4	3	0	1	0	10	12	0	0	0	2	2	0	0	0	C	T11	18	thoracic	2	T11	18	L1	20	T11	18	L2	21	Paraplegia	0	50	No	0	No	0	104	52	2	2	2	2
3000	50	164	40	acute I	15	30	6	4	3	2	2	2	2	10	8	10	4	0	2	0	0	0	0	D	C5	4	cervical	1	C6	5	C6	5	C5	4	C5	4	Tetraplegia	1	42	Yes	1	No	0	91	45	2	2	2	2
3000	0	186	34	acute I	0	10	0	0	0	0	0	0	0	10	0	0	0	0	0	0	0	0	0	A	C4	3	cervical	1	C4	3	C4	3	C4	3	C4	3	Tetraplegia	1	0	No	0	No	0	12	6	2	2	2	0
3000	50	170	33	acute I	8	40	22	6	3	1	0	0	3	10	15	10	2	2	8	4	4	0	0	D	C1	0	cervical	1	C1	0	C6	5	C1	0	C5	4	Tetraplegia	1	46	Yes	1	No	0			1	2	1	1
3000	0	186	30	acute I	7	13	0	0	2	1	0	1	0	10	3	0	0	0	0	0	0	0	0	A	T1	8	cervical	1	T1	8	T1	8	T1	8	T1	8	Tetraplegia	1	49	No	0	No	0	32	16	2	2	2	2
3000	0	176	58	acute I	5	13	2	0	2	0	0	0	0	10	3	0	0	0	2	0	0	0	0	C	C5	4	cervical	1	T1	8	C5	4	C8	7	C6	5	Tetraplegia	1	45	No	0	No	0	31	15	2	2	2	2
3000	0	177	36	acute I	16	20	15	8	3	3	1	3	3	10	9	0	6	2	2	2	2	0	1	A	T10	17	thoracic	2	T10	17	T10	17	T10	17	T10	17	Paraplegia	0	50	No	0	No	0	70	35	2	2	2	2
3000	0	185	21	acute I	11	13	4	0	3	3	1	1	0	10	3	0	0	0	2	2	0	0	0	A	T2	9	thoracic	2	T2	9	T2	9	T2	9	T2	9	Paraplegia	0	50	No	0	No	0	38	19	2	2	2	2
3000		163	21	acute I	19	30	23	10	3	3	3	4	3	10	11	5	6	2	3	4	4	1	1	A	L1	20	lumbar	3	L1	20	L2	21	L1	20	not testable		Paraplegia	0	50	No	0	No	0		40	2	2	2	2
3000	0	173	27	acute I	14	13	11	7	3	3	1	3	1	10	3	0	6	1	2	2	0	0	0	A	T10	17	thoracic	2	T10	17	T10	17	T10	17	T10	17	Paraplegia	0	50	No	0	No	0	70	35	2	2	2	2
3000		170	17	acute I	10	23	16	8	3	3	0	1	0	10	3	10	4	2	3	3	2	0	0	NT	not testable		not testable		not testable		not testable		not testable		not testable		Paraplegia	0	50	Yes	1	No	0			2	2	2	2
3000	50	175	73	acute I	18	40	27	10	3	3	1	4	4	10	15	10	6	2	8	5	2	1	0	D	C5	4	cervical	1	C5	4	C5	4	T12	19	L4	23	Tetraplegia	1	43	Yes	1	No	0	106	50	2	2	2	2
3000	31	187	68	very acute	4	8	0	0	1	1	0	1	0	8	0	0	0	0	0	0	0	0	0	D	L2	21	lumbar	3	S1	25	L2	21	L2	21	L2	21	Paraplegia	0	50	No	0	No	0	84	42	2	2	2	2
3000	2	172	51	acute I	13	21	11	6	3	2	1	3	1	10	11	0	4	2	2	2	0	0	1	A	T11	18	thoracic	2	T11	18	T11	18	T11	18	T11	18	Paraplegia	0	50	No	0	No	0	78	38	2	2	2	2
3000	0	184	67	acute I	0	13	0	0	0	0	0	0	0	10	3	0	0	0	0	0	0	0	0	B	C4	3	cervical	1	C4	3	C4	3	C4	3	C4	3	Tetraplegia	1	2	No	0	No	0	12	6	2	2	2	0
3000	50	182	32	acute I	20	40	33	10	3	3	3	4	4	10	15	10	6	2	6	6	6	2	2	E	intact	9999			intact	88	intact	88	intact	88	intact	88			50	Yes	1	No	0	112	56	2	2	2	2
3000	14	165	48	acute I	0	2	0	0	0	0	0	0	0	2	0	0	0	0	0	0	0	0	0	C	C4	3	cervical	1	C4	3	C4	3	C4	3	C4	3	Tetraplegia	1	14	No	0	No	0	62	31	2	2	2	1
3000		183	33	acute I	13	25	11	5	3	3	1	3	0	10	15	0	4	1	2	2	2	0	0	NT	L1	20	lumbar	3	L2	21	L1	20	L4	23	not testable		Paraplegia	0	50	No	0	No	0		46	2	2	2	2
3000	0	178	49	acute I	4	13	0	0	3	0	0	0	0	10	3	0	0	0	0	0	0	0	0	A	not testable		not testable		T2	9	not testable		T2	9	T1	8	not testable			No	0	No	0	37	20	2	2	2	2
3000	0	169	20	acute I	10	13	0	0	3	3	0	1	0	10	3	0	0	0	0	0	0	0	0	A	T11	18	thoracic	2	T11	18	L1	20	T11	18	L1	20	Paraplegia	0	50	No	0	No	0	82	42	2	2	2	2
3000	0	183	34	acute I	8	6	0	0	3	1	0	1	0	6	0	0	0	0	0	0	0	0	0	A	T12	19	thoracic	2	T12	19	T12	19	T12	19	T12	19	Paraplegia	0	50	No	0	No	0	79	39	2	2	2	2
3000	0	180	49	acute I	2	10	0	0	1	1	0	0	0	10	0	0	0	0	0	0	0	0	0	B	C4	3	cervical	1	C6	5	C6	5	C4	3	C4	3	Tetraplegia	1	17	No	0	No	0	25	11	2	2	2	1
3000	0	182	61	acute I	1	2	2	2	0	0	0	0	0	2	0	0	2	0	0	0	0	0	0	A	C5	4	cervical	1	C5	4	T3	10	T3	10	T3	10	Tetraplegia	1	44	No	0	No	0	42	21	2	2	2	2
3000	0	180	58	acute I	7	11	0	0	3	1	0	0	0	6	0	5	0	0	0	0	0	0	0	A	T2	9	thoracic	2	T3	10	T2	9	T3	10	T2	9	Paraplegia	0	50	No	0	No	0	38	20	2	2	2	2
3000	37	175	64	acute I	20	40	16	10	3	3	3	4	4	10	15	10	6	2	2	2	2	0	0	D	L2	21	lumbar	3	L2	21	L2	21	L3	22	L3	22	Paraplegia	0	50	Yes	1	No	0	105	52	2	2	2	2
3000	0	180	33	acute I	0	8	0	0	0	0	0	0	0	8	0	0	0	0	0	0	0	0	0	A	C4	3	cervical	1	C5	4	C5	4	C4	3	C4	3	Tetraplegia	1	6	No	0	No	0	20	8	2	2	2	1
3000	50	180	62	acute I	20	40	40	10	3	3	3	4	4	10	15	10	6	2	8	8	8	3	2	D	C5	4	cervical	1	T1	8	T1	8	C5	4	C5	4	Tetraplegia	1	48	Yes	1	No	0	110	55	2	2	2	2
3000	18	173	67	very acute	3	8	0	0	2	0	0	0	0	8	0	0	0	0	0	0	0	0	0	D	not testable		not testable		C7	6	C7	6	not testable		not testable		not testable		36	No	0	No	0			2	2	2	2
3000	0	180	23	acute I	4	18	0	0	1	1	0	1	0	10	3	5	0	0	0	0	0	0	0	B	C6	5	cervical	1	C7	6	C7	6	C6	5	C6	5	Tetraplegia	1	30	No	0	No	0	21	11	2	2	2	2
3000	50	180	26	acute I	20	40	40	10	3	3	3	4	4	10	15	10	6	2	8	8	8	3	2	E	intact	9999			intact	88	intact	88	intact	88	intact	88			50	Yes	1	No	0	112	56	2	2	2	2
3000	0	185	46	acute I	0	0	0	0	0	0	0	0	0	0	0	0	0	0	0	0	0	0	0	A	C2	1	cervical	1	C2	1	C2	1	C2	1	C2	1	Tetraplegia	1	0	No	0	No	0	6	3	2	1	0	0
3000	10	170	34	very acute	6	10	0	0	3	1	0	1	0	10	0	0	0	0	0	0	0	0	0	A	L1	20	lumbar	3	L1	20	L1	20	L2	21	L2	21	Paraplegia	0	50	No	0	No	0	84	42	2	2	2	2
3000	0	187	22	very acute	0	8	0	0	0	0	0	0	0	8	0	0	0	0	0	0	0	0	0	A	C4	3	cervical	1	C4	3	C5	4	C4	3	C4	3	Tetraplegia	1	3	No	0	No	0	15	7	2	2	2	1
3000	33	180	45	acute I	3	21	17	7	1	1	0	0	0	10	6	5	4	1	3	4	1	0	2	C	C4	3	cervical	1	C5	4	C4	3	C4	3	C4	3	Tetraplegia	1	12	No	0	No	0	69	23	2	2	2	1
3000	0	175	64	very acute	0	6	0	0	0	0	0	0	0	6	0	0	0	0	0	0	0	0	0	A	T4	11	thoracic	2	T4	11	T4	11	T4	11	T4	11	Paraplegia	0	50	No	0	No	0	46	23	2	2	2	2
3000	28	160	42	very acute	5	25	2	2	2	1	0	1	0	10	15	0	2	0	0	0	0	0	0	D	T6	13	thoracic	2	T6	13	T6	13	T6	13	T6	13	Paraplegia	0	50	Yes	1	No	0	52	26	2	2	2	2
3000	0	168	20	very acute	6	18	0	0	2	1	0	1	0	10	3	5	0	0	0	0	0	0	0	A	C6	5	cervical	1	C6	5	C6	5	T1	8	T3	10	Tetraplegia	1	34	No	0	No	0	36	16	2	2	2	2
4000	0	170	20	acute I	4	14	0	0	3	0	0	0	0	10	4	0	0	0	0	0	0	0	0	A	T5	12	thoracic	2	T5	12	T5	12	T5	12	T5	12	Paraplegia	0	50	No	0	No	0	48	24	2	2	2	2
4000	0	178	42	acute I	0	14	0	0	0	0	0	0	0	10	4	0	0	0	0	0	0	0	0	A	C4	3	cervical	1	C4	3	T10	17	T10	17	T10	17	Tetraplegia	1	26	No	0	No	0	68	34	2	2	2	2
4000	0	165	19	acute I	13	10	4	0	4	3	1	1	0	10	0	0	0	0	2	2	0	0	0	A	T3	10	thoracic	2	T3	10	T3	10	T3	10	T3	10	Paraplegia	0	50	No	0	No	0	50	25	2	2	2	2
4000	2	175	18	acute I	5	10	0	0	3	1	0	0	0	10	0	0	0	0	0	0	0	0	0	C	C6	5	cervical	1	C6	5	C6	5	C8	7	C8	7	Tetraplegia	1	26	No	0	Yes	1	70	35	2	2	2	2
4000	0	180	43	acute I	19	22	13	7	4	3	3	3	2	10	12	0	6	1	2	2	2	0	0	A	T5	12	thoracic	2	T5	12	T5	12	T5	12	T5	12	Paraplegia	0	50	No	0	No	0	50	24	2	2	2	2
4000	4	180	45	acute I	15	22	12	6	4	3	1	3	0	10	12	0	2	2	2	2	2	0	0	B	T12	19	thoracic	2	T12	19	T12	19	T12	19	T12	19	Paraplegia	0	50	No	0	Yes	1	85	42	2	2	2	2
4000	6		24	acute I	11	14	4	0	4	3	0	0	0	10	4	0	0	0	2	2	0	0	0	C	T7	14	thoracic	2	T7	14	T7	14	T7	14	T7	14	Paraplegia	0	50	Yes	1	Yes	1	82	41	2	2	2	2
4000	0		74	acute I	10	23	6	0	4	2	0	0	0	10	8	5	0	0	2	2	2	0	0	A	T8	15	thoracic	2	T8	15	T9	16	T8	15	T9	16	Paraplegia	0	50	No	0	No	0	66	32	2	2	2	2
4000	0	167	26	acute I	18	32	17	10	4	3	3	3	1	10	12	5	6	2	2	2	2	0	1	A	T9	16	thoracic	2	T9	16	T9	16	T9	16	T9	16	Paraplegia	0	50	No	0	No	0	64	32	2	2	2	2
4000	32	180	46	acute I	20	32	28	10	4	3	3	3	3	10	12	5	6	2	4	4	5	3	2	B	L4	23	lumbar	3	L4	23	L4	23	L4	23	L4	23	Paraplegia	0	50	No	0	No	0	95	47	2	2	2	2
4000	0	180	26	acute I	2	23	0	0	2	0	0	0	0	10	8	5	0	0	0	0	0	0	0	A	C7	6	cervical	1	T5	12	C7	6	T5	12	C7	6	Tetraplegia	1	41	No	0	No	0	48	25	2	2	2	2
4000	0	174	38	acute I	14	27	6	2	4	3	0	3	0	10	12	5	2	0	2	2	0	0	0	A	T7	14	thoracic	2	T7	14	T7	14	T7	14	T7	14	Paraplegia	0	50	No	0	No	0	56	28	2	2	2	2
4000	0	183	33	acute I	2	23	0	0	2	0	0	0	0	10	8	5	0	0	0	0	0	0	0	A	not testable		not testable		not testable		T5	12	T5	12	T5	12	not testable			No	0	No	0	48	24	2	2	2	2
4000	0	177	24	acute I	11	23	0	0	4	2	0	1	0	10	8	5	0	0	0	0	0	0	0	A	T11	18	thoracic	2	T11	18	T11	18	T11	18	T11	18	Paraplegia	0	50	No	0	No	0	76	38	2	2	2	2
4000	0	174	32	acute I	15	23	9	3	4	3	0	3	1	10	12	0	1	2	2	2	2	0	0	A	T12	19	thoracic	2	T12	19	T12	19	T12	19	T12	19	Paraplegia	0	50	No	0	No	0	76	38	2	2	2	2
4000	0	170	29	acute I	16	22	8	2	4	3	1	3	1	10	12	0	1	1	2	2	2	0	0	A	T10	17	thoracic	2	T10	17	T10	17	T10	17	T10	17	Paraplegia	0	50	No	0	No	0	72	36	2	2	2	2
4000	0	172	32	acute I	7	23	7	2	3	1	0	1	0	10	8	5	2	0	2	2	1	0	0	C	C6	5	cervical	1	C7	6	C7	6	C6	5	C6	5	Tetraplegia	1	34	Yes	1	No	0	60	30	2	2	2	2
4000	27	160	22	acute I	20	40	29	10	4	3	3	3	3	10	15	10	6	2	8	5	2	2	2	C	T12	19	thoracic	2	L3	22	T12	19	intact	88	T12	19	Paraplegia	0	50	Yes	1	No	0	111	56	2	2	2	2
4000	33	174	24	acute I	18	40	20	10	4	3	3	1	3	10	15	10	6	2	3	2	2	1	2	D	L2	21	lumbar	3	L2	21	L2	21	L4	23	L4	23	Paraplegia	0	50	Yes	1	No	0	102	51	2	2	2	2
4000	0	174	35	acute I	12	22	8	2	4	3	0	1	0	10	12	0	2	0	2	2	2	0	0	A	T4	11	thoracic	2	T4	11	T4	11	T4	11	T4	11	Paraplegia	0	50	No	0	No	0	45	23	2	2	2	2
4000	8	168	53	acute I	20	31	13	7	4	3	3	3	3	10	12	5	5	1	2	2	2	0	0	C	L1	20	lumbar	3	L1	20	L1	20	intact	88	intact	88	Paraplegia	0	50	Yes	1	No	0	112	56	2	2	2	2
4000	0	175	27	acute I	14	22	3	1	4	3	0	3	0	10	12	0	1	0	2	0	0	0	0	A	T3	10	thoracic	2	T3	10	T4	11	T3	10	T4	11	Paraplegia	0	50	No	0	No	0	44	21	2	2	2	2
4000	18	177	46	acute I	16	22	11	5	4	3	1	3	1	10	12	0	3	2	2	2	2	0	0	A	L2	21	lumbar	3	L2	21	L3	22	L4	23	L4	23	Paraplegia	0	50	No	0	No	0	95	47	2	2	2	2
4000	0	183	21	acute I	8	30	4	1	3	1	0	1	0	10	15	5	1	0	2	1	0	0	0	B	T8	15	thoracic	2	T8	15	T9	16	T8	15	T9	16	Paraplegia	0	50	No	0	No	0	70	30	2	2	2	2
4000	0	176	59	acute I	9	23	4	0	4	1	0	0	0	10	12	0	0	0	2	2	0	0	0	A	T11	18	thoracic	2	T11	18	T11	18	T11	18	T11	18	Paraplegia	0	50	No	0	No	0	72	36	2	2	2	2
4000	0	175	34	acute I	12	29	8	2	4	3	0	1	0	10	12	5	0	1	2	2	2	0	0	B	T12	19	thoracic	2	T12	19	T12	19	T12	19	T12	19	Paraplegia	0	50	No	0	No	0	98	49	2	2	2	2
4000	0	179	39	acute I	10	14	4	0	2	3	0	1	0	10	4	0	0	0	2	2	0	0	0	A	T4	11	thoracic	2	T4	11	T4	11	T4	11	T4	11	Paraplegia	0	50	No	0	No	0	48	24	2	2	2	2
4000	0	153	52	acute I	9	14	5	2	2	3	0	0	0	10	4	0	2	0	1	1	1	0	0	A	C6	5	cervical	1	C6	5	C6	5	C8	7	C6	5	Tetraplegia	1	27	No	0	No	0	36	19	2	2	2	2
4000	10	163	38	acute I	13	22	6	3	4	1	0	3	1	10	12	0	3	0	1	1	1	0	0	C	not testable		not testable		not testable		T9	16	T11	18	T9	16	not testable			No	0	No	0	78	39	2	2	2	2
5000	50	176	71	acute I	19	40	40	10	4	3	3	2	3	10	15	10	6	2	8	8	8	3	3	D	C5	4	cervical	1	S1	25	C6	5	C6	5	C5	4	Tetraplegia	1	46	Yes	1	Yes	1	102	51	2	2	2	2
5000	24	154	49	acute I	20	40	18	8	4	3	3	3	3	10	15	10	6	1	3	2	2	0	3	D	T11	18	thoracic	2	T11	18	L1	20	T11	18	intact	88	Paraplegia	0	50	Yes	1	No	0	102	46	2	2	2	2
5000	38	172	36	acute I	20	40	40	10	4	3	3	3	3	10	15	10	6	2	8	8	8	3	3	D	T10	17	thoracic	2	L2	21	T10	17	intact	88	T10	17	Paraplegia	0	50	Yes	1	Yes	1	109	56	2	2	2	2
5000	19	172	54	acute I	0	5	2	0	0	0	0	0	0	0	0	5	0	0	1	1	0	0	0	C	C4	3	cervical	1	C4	3	C4	3	C5	4	C4	3	Tetraplegia	1	9	Yes	1	Yes	1	63	32	2	2	2	2
5000	5	155	63	acute I	0	10	0	0	0	0	0	0	0	10	0	0	0	0	0	0	0	0	0	C	C3	2	cervical	1	C3	2	C3	2	C3	2	C3	2	Tetraplegia	1	5	Yes	1	Yes	1	22	11	2	2	2	1
5000	0	182	36	acute I	10	15	3	1	3	1	1	1	1	10	0	5	0	1	1	1	0	0	0	C	C5	4	cervical	1	C5	4	C5	4	C5	4	C5	4	Tetraplegia	1	40	No	0	Yes	1	78	39	2	2	2	2
5000	6	170	59	acute I	0	10	4	0	0	0	0	0	0	10	0	0	0	0	2	2	0	0	0	C	C4	3	cervical	1	C5	4	C4	3	C4	3	C4	3	Tetraplegia	1	10	Yes	1	Yes	1	26	13	2	2	2	1
5000	33	175	63	very acute	10	32	27	10	4	2	1	1	1	10	15	5	6	2	4	4	4	2	3	D	C4	3	cervical	1	C5	4	C5	4	C4	3	C4	3	Tetraplegia	1	30	Yes	1	Yes	1	78	39	2	2	2	2
5000	0	190	20	acute I	19	25	7	1	4	3	3	3	2	10	12	0	0	1	2	2	2	0	0	A	T11	18	thoracic	2	T11	18	T11	18	T11	18	T11	18	Paraplegia	0	50	No	0	No	0	74	37	2	2	2	2
5000	0	161	25	acute I	14	10	7	1	4	3	0	3	0	10	0	0	0	1	2	2	1	0	1	A	L1	20	lumbar	3	L1	20	L1	20	L1	20	L1	20	Paraplegia	0	50	No	0	No	0	87	44	2	2	2	2
5000	13	180	66	acute I	0	19	0	0	0	0	0	0	0	10	4	5	0	0	0	0	0	0	0	C	C4	3	cervical	1	C4	3	C5	4	intact	88	intact	88	Tetraplegia	1	6	Yes	1	Yes	1	112	56	2	2	2	2
5000	0	192	22	acute I	16	28	13	7	4	2	2	2	2	10	12	5	5	1	2	2	1	0	1	A	T4	11	thoracic	2	T4	11	T4	11	T4	11	T4	11	Paraplegia	0	50	No	0	No	0	48	24	2	2	2	2
5000		178	26	acute I	9	36	15	10	3	1	1	1	1	10	15	10	6	2	2	2	1	0	0										intact	88	intact	88								112	56	2	2	2	2
5000	0	158	38	acute I	0	2	0	0	0	0	0	0	0	2	0	0	0	0	0	0	0	0	0	B	C5	4	cervical	1	C5	4	C5	4	C6	5	C6	5	Tetraplegia	1	15	No	0	No	0	24	12	2	2	2	2
5000	0	184	17	acute I	1	10	0	0	0	1	0	0	0	10	0	0	0	0	0	0	0	0	0	A	C3	2	cervical	1	C3	2	C3	2	C3	2	C3	2	Tetraplegia	1	20	No	0	No	0	10	5	2	2	1	0
5000	37	184	42	acute I	20	37	25	10	4	3	3	3	3	10	12	10	6	2	5	5	0	2	3	D	L2	21	lumbar	3	L2	21	L2	21	L4	23	L4	23	Paraplegia	0	50	Yes	1	Yes	1	100	50	2	2	2	2
5000	0	165	36	acute I	7	10	2	0	3	0	0	0	0	10	0	0	0	0	0	1	1	0	0	C	C5	4	cervical	1	T1	8	C5	4	C7	6	C5	4	Tetraplegia	1	36	No	0	Yes	1	23	13	2	2	2	2
5000	18	170	17	acute I	5	19	6	1	2	1	0	0	0	10	4	5	0	1	2	2	0	0	1	C	C5	4	cervical	1	C5	4	C5	4	T3	10	T3	10	Tetraplegia	1	15	Yes	1	Yes	1	76	38	2	2	2	2
5000	7	186	25	acute I	20	32	17	10	4	3	3	3	3	10	12	5	6	2	2	2	2	0	1	B	L1	20	lumbar	3	L1	20	L1	20	L3	22	L3	22	Paraplegia	0	50	No	0	No	0	102	51	2	2	2	2
5000	0	176	79	acute I	0	10	0	0	0	0	0	0	0	10	0	0	0	0	0	0	0	0	0	B	T3	10	thoracic	2	T3	10	T3	10	T3	10	T3	10	Paraplegia	0	50	No	0	No	0	80	40	2	2	2	2
5000	0	178	27	acute I	13	27	14	8	4	2	1	2	0	10	12	5	6	1	2	2	2	0	0	B	T4	11	thoracic	2	T5	12	T4	11	T5	12	T4	11	Paraplegia	0	50	No	0	No	0	69	35	2	2	2	2
5000	0	186	28	acute I	6	14	7	1	2	1	0	1	0	10	4	0	1	0	2	2	1	0	1	A	C7	6	cervical	1	C7	6	T1	8	T3	10	T3	10	Tetraplegia	1	42	No	0	No	0	40	20	2	2	2	2
5000	24	163	19	acute I	15	27	1	1	4	3	1	2	1	10	12	5	1	0	0	0	0	0	0	C	L1	20	lumbar	3	L1	20	L2	21	L4	23	L4	23	Paraplegia	0	50	Yes	1	Yes	1	102	51	2	2	2	2
5000	4	180	19	acute I	11	10	0	0	4	3	0	0	0	10	0	0	0	0	0	0	0	0	0	A	L1	20	lumbar	3	L1	20	L1	20	L2	21	L1	20	Paraplegia	0	50	No	0	No	0	88	44	2	2	2	2
5000	0	163	50	acute I	0	15	0	0	0	0	0	0	0	10	0	5	0	0	0	0	0	0	0	A	C5	4	cervical	1	C5	4	C5	4	C7	6	C7	6	Tetraplegia	1	15	No	0	No	0	32	16	2	2	2	2
5000	0	165	64	acute I	0	2	0	0	0	0	0	0	0	2	0	0	0	0	0	0	0	0	0	B	C4	3	cervical	1	C4	3	C4	3	C5	4	C5	4	Tetraplegia	1	2	No	0	No	0	64	32	2	2	2	2
5000	0	163	46	acute I	9	15	0	0	3	2	0	0	0	10	0	5	0	0	0	0	0	0	0	B	T3	10	thoracic	2	T3	10	T3	10	T3	10	T3	10	Paraplegia	0	50	No	0	No	0	53	26	2	2	2	2
5000	0	178	22	acute I	0	14	0	0	0	0	0	0	0	10	4	0	0	0	0	0	0	0	0	A	C5	4	cervical	1	C6	5	C5	4	C5	4	C5	4	Tetraplegia	1	14	No	0	No	0	38	20	2	2	2	2
5000	0	165	36	acute I	10	4	0	0	4	2	0	0	0	4	0	0	0	0	0	0	0	0	0	A	C8	7	cervical	1	T4	11	T1	8	T4	11	C8	7	Paraplegia	0	50	No	0	No	0	43	23	2	2	2	2
5000	33	189	42	acute I	0	14	0	0	0	0	0	0	0	10	4	0	0	0	0	0	0	0	0	C	C4	3	cervical	1	C5	4	C4	3	C4	3	C4	3	Tetraplegia	1	9	Yes	1	Yes	1	66	33	2	2	2	1
5000	33	164	25	acute I	19	37	25	10	4	3	2	3	3	10	12	10	6	2	4	4	4	0	3	C	L4	23	lumbar	3	L4	23	L4	23	intact	88	intact	88	Paraplegia	0	50	Yes	1	No	0	112	56	2	2	2	2
5000	20	184	25	acute I	19	35	17	9	4	3	3	3	2	10	15	5	6	2	2	2	2	0	2	D	T9	16	thoracic	2	T9	16	T9	16	T9	16	T9	16	Paraplegia	0	50	Yes	1	No	0	88	44	2	2	2	2
5000	47	176	42	acute I	20	40	40	10	4	3	3	3	3	10	15	10	6	2	8	8	8	3	3	D	L2	21	lumbar	3	S1	25	L2	21	L5	24	L5	24	Paraplegia	0	50	Yes	1	No	0	104	52	2	2	2	2
5000	0	162	14	acute I	7	10	0	0	3	0	0	0	0	10	0	0	0	0	0	0	0	0	0	A	T3	10	thoracic	2	T3	10	T3	10	T3	10	T3	10	Paraplegia	0	50	No	0	No	0	40	20	2	2	2	2
5000	12	183	30	acute I	11	23	1	1	4	3	0	0	0	10	8	5	0	1	0	0	0	0	0	D	C5	4	cervical	1	C5	4	C5	4	C8	7	T5	12	Tetraplegia	1	38	Yes	1	Yes	1	78	38	2	2	2	2
5000	33	185	61	acute I	0	19	3	3	0	0	0	0	0	10	4	5	1	1	0	0	0	0	0	D	C4	3	cervical	1	C4	3	C5	4	intact	88	intact	88	Tetraplegia	1	20	Yes	1	No	0	112	56	2	2	2	2
5000	0	182	20	acute I	14	14	9	3	4	2	1	2	1	10	4	0	1	1	2	2	2	0	0	A	T10	17	thoracic	2	T10	17	T10	17	T10	17	T10	17	Paraplegia	0	50	No	0	No	0	70	35	2	2	2	2
5000	0	182	32	acute I	5	14	5	1	2	0	0	1	0	10	4	0	0	1	2	2	0	0	0	A	C6	5	cervical	1	C6	5	C7	6	C6	5	C6	5	Tetraplegia	1	30	No	0	No	0	32	16	2	2	2	2
5000	16	166	21	acute I	6	19	4	2	2	1	0	1	0	10	4	5	1	1	2	0	0	0	0	C	C5	4	cervical	1	C5	4	C5	4	T9	16	T5	12	Tetraplegia	1	23	Yes	1	No	0	84	44	2	2	2	2
5000	0	192	27	acute I	10	18	5	1	3	2	0	1	0	10	8	0	1	0	2	2	0	0	0	A	C5	4	cervical	1	C5	4	C5	4	C7	6	C7	6	Tetraplegia	1	24	No	0	No	0	25	12	2	2	2	2
5000	0	174	38	acute I	10	14	8	3	4	2	0	1	0	10	4	0	2	1	2	2	1	0	0	A	L1	20	lumbar	3	L1	20	L1	20	L2	21	L2	21	Paraplegia	0	50	No	0	No	0	86	43	2	2	2	2
5000	0	165	36	acute I	11	10	1	1	4	2	0	1	0	10	0	0	1	0	0	0	0	0	0	A	T5	12	thoracic	2	T5	12	T5	12	T5	12	T5	12	Paraplegia	0	50	No	0	No	0	48	24	2	2	2	2
5000	0	158	52	acute I	12	19	4	0	4	3	0	1	0	10	4	5	0	0	2	2	0	0	0	A	T9	16	thoracic	2	T9	16	T9	16	T9	16	T9	16	Paraplegia	0	50	No	0	No	0	64	32	2	2	2	2
5000	48	172	49	acute I	0	31	10	5	0	0	0	0	0	6	15	10	3	1	2	2	1	0	0	D	C4	3	cervical	1	C4	3	C5	4	intact	88	intact	88	Tetraplegia	1	38	Yes	1	Yes	1	112	56	2	2	2	2
5000	7	183	30	acute I	20	27	17	10	4	3	3	3	3	10	12	0	6	2	2	2	2	0	1	B	L1	20	lumbar	3	L1	20	L1	20	L2	21	L1	20	Paraplegia	0	50	No	0	No	0	98	50	2	2	2	2
5000	14	169	38	acute I	13	19	16	9	4	2	1	2	0	10	4	5	6	2	2	2	2	0	1	C	T8	15	thoracic	2	T8	15	T8	15	T8	15	T8	15	Paraplegia	0	50	Yes	1	Yes	1	86	43	2	2	2	2
5000	32	168	59	acute I	1	19	5	1	1	0	0	0	0	10	4	5	1	0	2	2	0	0	0	D	C5	4	cervical	1	C5	4	C5	4	C5	4	C5	4	Tetraplegia	1	25	Yes	1	No	0	84	42	2	2	2	2
5000	0	173	31	acute I	0	4	0	0	0	0	0	0	0	4	0	0	0	0	0	0	0	0	0	B	C4	3	cervical	1	C5	4	C5	4	C4	3	C4	3	Tetraplegia	1	7	No	0	No	0	47	16	2	2	2	2
5000	0	177	39	acute I	9	14	0	0	4	1	0	1	0	10	4	0	0	0	0	0	0	0	0	A	T3	10	thoracic	2	T3	10	T3	10	T3	10	T3	10	Paraplegia	0	50	No	0	No	0	43	21	2	2	2	2
5000	0	180	23	acute I	7	19	4	1	4	0	0	1	0	10	4	5	1	0	1	1	1	0	0	A	not testable		not testable		not testable		not testable		T6	13	T7	14	not testable			No	0	No	0	56	28	2	2	2	2
5000	0	190	31	acute I	14	22	9	3	4	2	1	3	0	10	12	0	1	1	2	2	2	0	0	A	T4	11	thoracic	2	T4	11	T4	11	T4	11	T4	11	Paraplegia	0	50	No	0	No	0	44	22	2	2	2	2
5000	0	185	22	acute I	10	19	7	3	4	2	0	0	1	10	4	5	2	1	2	2	0	0	0	A	T8	15	thoracic	2	T8	15	T8	15	T8	15	T8	15	Paraplegia	0	50	No	0	No	0	64	32	2	2	2	2
5000	0	185	36	acute I	3	10	0	0	3	0	0	0	0	10	0	0	0	0	0	0	0	0	0	A	T6	13	thoracic	2	T6	13	T6	13	T6	13	T6	13	Paraplegia	0	50	No	0	No	0	58	29	2	2	2	2
5000	18	178	50	acute I	16	19	19	8	4	2	2	2	2	10	4	5	6	2	3	3	2	0	3	A	L2	21	lumbar	3	L2	21	L2	21	L3	22	L3	22	Paraplegia	0	50	No	0	No	0	95	48	2	2	2	2
5000	0	190	50	acute I	6	14	0	0	4	1	0	0	0	10	4	0	0	0	0	0	0	0	0	A	T6	13	thoracic	2	T6	13	T8	15	T6	13	T8	15	Paraplegia	0	50	No	0	No	0	83	41	2	2	2	2
5000	14	165	69	acute I	0	10	0	0	0	0	0	0	0	10	0	0	0	0	0	0	0	0	0	C	C4	3	cervical	1	C6	5	C6	5	C4	3	C7	6	Tetraplegia	1	29	No	0	No	0	100	49	2	2	2	0
5000	0	174	57	acute I	0	4	0	0	0	0	0	0	0	4	0	0	0	0	0	0	0	0	0	B	C5	4	cervical	1	C5	4	C5	4	C5	4	C5	4	Tetraplegia	1	18	No	0	No	0	64	32	2	2	2	2
5000	0	180	50	acute I	0	10	0	0	0	0	0	0	0	10	0	0	0	0	0	0	0	0	0	B	C3	2	cervical	1	C3	2	C3	2	C3	2	C3	2	Tetraplegia	1	5	No	0	No	0	12	6	2	2	1	1
5000	0	180	19	acute I	18	29	15	8	4	2	2	3	3	10	12	5	5	2	2	2	2	0	1	A	T2	9	thoracic	2	T2	9	T3	10	T2	9	T3	10	Paraplegia	0	50	No	0	No	0	42	21	2	2	2	2
5000	0	198	23	acute I	11	19	1	1	4	2	0	1	0	10	4	5	1	0	0	0	0	0	0	C	T2	9	thoracic	2	T2	9	T3	10	T2	9	T3	10	Paraplegia	0	50	Yes	1	No	0	41	20	2	2	2	2
5000	16	161	48	acute I	18	33	21	10	4	2	2	3	3	10	8	10	6	2	4	2	2	0	3	B	L2	21	lumbar	3	L2	21	L2	21	L4	23	L4	23	Paraplegia	0	50	No	0	No	0	92	46	2	2	2	2
5000	24	172	61	acute I	6	14	4	2	3	1	0	1	0	10	4	0	1	1	1	1	0	0	0	D	C5	4	cervical	1	C5	4	C5	4	T9	16	T8	15	Tetraplegia	1	26	No	0	No	0	99	50	2	2	2	2
5000	8	174	20	acute I	20	29	18	10	4	3	3	3	3	10	4	10	6	2	2	2	2	0	2	C	L1	20	lumbar	3	L2	21	L1	20	L1	20	L1	20	Paraplegia	0	50	Yes	1	No	0	98	49	2	2	2	2
5000	0	160	54	very acute	0	10	0	0	0	0	0	0	0	10	0	0	0	0	0	0	0	0	0	B	C6	5	cervical	1	C6	5	C6	5	C6	5	C6	5	Tetraplegia	1	27	No	0	No	0	22	11	2	2	2	2
5000	41	174	38	acute I	19	33	39	10	4	3	3	3	2	10	8	10	6	2	8	8	8	2	3	D	L2	21	lumbar	3	L2	21	L2	21	L4	23	L5	24	Paraplegia	0	50	Yes	1	Yes	1	104	51	2	2	2	2
5000	31	170	61	acute I	14	30	9	3	4	3	0	3	0	10	15	5	1	1	2	2	1	0	1	D	C5	4	cervical	1	C5	4	C5	4	C7	6	C7	6	Tetraplegia	1	36	Yes	1	No	0	68	34	2	2	2	2
5000	27	185	66	acute I	0	14	0	0	0	0	0	0	0	10	4	0	0	0	0	0	0	0	0	C	C4	3	cervical	1	C4	3	C4	3	T1	8	T1	8	Tetraplegia	1	9	Yes	1	No	0	72	36	2	2	2	2
5000	28	179	66	acute I	2	10	1	1	2	0	0	0	0	10	0	0	1	0	0	0	0	0	0	D	C4	3	cervical	1	C5	4	C5	4	C4	3	C4	3	Tetraplegia	1	26	Yes	1	No	0	62	31	2	2	2	1
5000	42	180	68	acute I	14	29	26	10	4	2	1	2	2	10	4	10	6	2	5	5	3	2	1	D	C4	3	cervical	1	C5	4	C5	4	C5	4	C4	3	Tetraplegia	1	37	Yes	1	No	0	63	32	2	2	2	2
5000	0	176	24	acute I	12	14	9	3	4	2	1	2	0	10	4	0	2	1	2	2	2	0	0	A	T7	14	thoracic	2	T7	14	T7	14	T7	14	T7	14	Paraplegia	0	50	No	0	No	0	56	28	2	2	2	2
5000	0	176	49	acute I	14	10	5	1	4	3	0	3	0	10	0	0	1	0	2	2	0	0	0	A	T10	17	thoracic	2	T10	17	T10	17	T10	17	T10	17	Paraplegia	0	50	No	0	No	0	68	34	2	2	2	2
5000	18	166	39	acute I	14	14	11	5	4	2	1	2	1	10	4	0	4	1	2	2	2	0	0	B	L2	21	lumbar	3	L2	21	L2	21	L4	23	L4	23	Paraplegia	0	50	No	0	No	0	102	51	2	2	2	2
5000	0	175	17	acute I	6	19	1	1	3	1	0	0	0	10	4	5	1	0	0	0	0	0	0	A	T8	15	thoracic	2	T8	15	T8	15	T8	15	T8	15	Paraplegia	0	50	No	0	No	0	64	32	2	2	2	2
5000	0	180	30	acute I	11	14	7	2	4	2	0	1	0	10	4	0	1	1	2	2	1	0	0	A	T6	13	thoracic	2	T6	13	T6	13	T6	13	T6	13	Paraplegia	0	50	No	0	No	0	56	28	2	2	2	2
5000	0	178	34	acute I	0	2	0	0	0	0	0	0	0	2	0	0	0	0	0	0	0	0	0	A	C3	2	cervical	1	C3	2	C3	2	C3	2	C3	2	Tetraplegia	1	2	No	0	No	0	10	5	2	2	1	0
5000	0	167	45	acute I	12	14	4	1	4	2	0	2	0	10	4	0	1	0	2	1	0	0	0	A	T10	17	thoracic	2	T10	17	T10	17	T10	17	T10	17	Paraplegia	0	50	No	0	No	0	72	36	2	2	2	2
5000	0	177	47	acute I	13	23	5	1	4	3	1	1	0	10	8	5	1	0	2	2	0	0	0	A	T11	18	thoracic	2	T11	18	T11	18	T11	18	T11	18	Paraplegia	0	50	No	0	No	0	72	36	2	2	2	2
5000	0	187	30	acute I	13	15	8	3	4	2	1	2	0	10	0	5	2	1	2	2	1	0	0	A	T12	19	thoracic	2	T12	19	T12	19	T12	19	T12	19	Paraplegia	0	50	No	0	No	0	76	38	2	2	2	2
5000	0	162	15	acute I	10	19	9	3	4	1	0	1	0	10	4	5	1	1	2	2	2	0	0	A	T11	18	thoracic	2	T11	18	T11	18	T11	18	T11	18	Paraplegia	0	50	No	0	No	0	76	38	2	2	2	2
5000	25	178	66	acute I	12	19	2	2	4	3	0	1	0	10	4	5	2	0	0	0	0	0	0	D	L2	21	lumbar	3	L2	21	L2	21	L3	22	L3	22	Paraplegia	0	50	Yes	1	No	0	94	47	2	2	2	2
5000	48	185	45	acute I	4	30	23	10	2	0	0	0	0	10	15	5	6	2	4	4	1	1	3	D	C4	3	cervical	1	C5	4	C5	4	C4	3	C4	3	Tetraplegia	1	31	Yes	1	No	0	108	54	2	2	2	1
5000	31	150	74	acute I	7	19	7	2	3	1	0	1	0	10	4	5	1	1	2	2	1	0	0	D	C5	4	cervical	1	C5	4	C5	4	C5	4	C5	4	Tetraplegia	1	36	Yes	1	No	0	64	32	2	2	2	2
5000	46	178	71	acute I	8	20	20	6	2	1	1	1	1	10	4	5	4	1	3	4	4	1	2	D	C5	4	cervical	1	C5	4	C5	4	T2	9	T2	9	Tetraplegia	1	38	Yes	1	No	0	108	54	2	2	2	2
5000	0	158	15	acute I	6	10	1	1	4	1	0	0	0	10	0	0	1	0	0	0	0	0	0	A	T3	10	thoracic	2	T4	11	T3	10	T4	11	T3	10	Paraplegia	0	50	No	0	No	0	46	23	2	2	2	2
5000	0	183	20	acute I	10	27	12	6	4	1	0	1	0	10	12	5	4	1	2	2	1	0	1	A	T9	16	thoracic	2	T9	16	T9	16	T9	16	T9	16	Paraplegia	0	50	No	0	No	0	67	33	2	2	2	2
5000	28	177	26	acute I	8	18	6	2	3	1	0	0	0	10	8	0	1	1	2	2	0	0	0	D	C4	3	cervical	1	C6	5	C4	3	T1	8	T1	8	Tetraplegia	1	20	Yes	1	No	0	81	36	2	2	2	2
5000	0	155	43	acute I	15	29	15	7	4	2	1	3	1	10	12	5	4	2	3	2	2	0	1	A	T12	19	thoracic	2	T12	19	T12	19	T12	19	T12	19	Paraplegia	0	50	No	0	No	0	77	39	2	2	2	2
5000	18	168	75	acute I	9	19	6	2	3	2	0	1	0	10	4	5	1	1	2	2	0	0	0	C	C6	5	cervical	1	C6	5	C6	5	T9	16	T9	16	Tetraplegia	1	35	Yes	1	No	0	92	36	2	2	2	2
5000	0	180	29	acute I	8	14	0	0	2	1	0	1	0	10	4	0	0	0	0	0	0	0	0	A	T7	14	thoracic	2	T7	14	T7	14	T7	14	T7	14	Paraplegia	0	50	No	0	No	0	58	29	2	2	2	2
5000	0	176	50	acute I	0	0	0	0	0	0	0	0	0	0	0	0	0	0	0	0	0	0	0	B	C4	3	cervical	1	C4	3	C4	3	C5	4	C5	4	Tetraplegia	1	0	No	0	No	0	27	13	2	2	2	2
5000	47	166	54	acute I	2	35	16	8	2	0	0	0	0	10	15	10	6	1	3	3	0	1	1	D	C4	3	cervical	1	C5	4	C5	4	C5	4	C4	3	Tetraplegia	1	26	Yes	1	No	0	96	48	2	2	2	2
5000	0	183	48	acute I	12	14	5	1	4	3	0	1	0	10	4	0	1	0	2	2	0	0	0	A	T8	15	thoracic	2	T9	16	T8	15	T9	16	T8	15	Paraplegia	0	50	No	0	No	0	64	32	2	2	2	2
5000	26	167	37	acute I	14	39	17	8	4	2	1	2	1	10	15	10	5	2	2	2	2	0	3	D	T7	14	thoracic	2	T8	15	T7	14	T8	15	T7	14	Paraplegia	0	50	Yes	1	No	0	78	32	2	2	2	2
5000	0	170	60	acute I	7	14	0	0	3	1	0	0	0	10	4	0	0	0	0	0	0	0	0	A	C7	6	cervical	1	T3	10	T3	10	T3	10	C7	6	Paraplegia	0	50	No	0	No	0	41	21	2	2	2	2
5000	27	170	39	acute I	16	40	21	10	4	3	1	3	1	10	15	10	6	2	3	3	2	1	2	D	T12	19	thoracic	2	L2	21	T12	19	intact	88	T12	19	Paraplegia	0	50	Yes	1	No	0	109	56	2	2	2	2
5000	29	167	72	acute I	0	19	1	1	0	0	0	0	0	10	4	5	1	0	0	0	0	0	0	C	C4	3	cervical	1	C4	3	C4	3	C4	3	C4	3	Tetraplegia	1	6	Yes	1	No	0	58	24	2	2	2	1
5000	0	168	42	acute I	0	10	2	0	0	0	0	0	0	10	0	0	0	0	1	1	0	0	0	B	C4	3	cervical	1	C5	4	C5	4	C5	4	C4	3	Tetraplegia	1	18	No	0	No	0	36	21	2	2	2	2
5000	0	173	53	acute I	0	4	0	0	0	0	0	0	0	4	0	0	0	0	0	0	0	0	0	B	C4	3	cervical	1	C5	4	C5	4	C5	4	C4	3	Tetraplegia	1	9	No	0	No	0	20	14	2	2	2	2
5000	12	160	37	acute I	14	18	11	7	4	2	1	2	1	10	8	0	6	1	2	2	0	0	0	B	L1	20	lumbar	3	L1	20	L2	21	L3	22	L3	22	Paraplegia	0	50	No	0	No	0	103	50	2	2	2	2
5000	10	165	76	acute I	0	10	0	0	0	0	0	0	0	10	0	0	0	0	0	0	0	0	0	C	C3	2	cervical	1	C3	2	C3	2	C3	2	C3	2	Tetraplegia	1	9	No	0	No	0	102	51	2	2	2	2
5000	27	164	67	acute I	16	37	33	10	4	3	1	3	1	10	15	10	6	2	6	6	6	2	3	D	C3	2	cervical	1	L2	21	C3	2	intact	88	C3	2	Tetraplegia	1	46	Yes	1	No	0	85	56	2	2	2	2
5000	13	190	18	acute I	0	35	0	0	0	0	0	0	0	10	15	10	0	0	0	0	0	0	0	C	C3	2	cervical	1	C3	2	C3	2	C3	2	C3	2	Tetraplegia	1	21	Yes	1	No	0	67	28	2	2	1	2
5000	0	183	33	acute I	0	14	0	0	0	0	0	0	0	10	4	0	0	0	0	0	0	0	0	B	C4	3	cervical	1	C5	4	C5	4	C4	3	C5	4	Tetraplegia	1	7	No	0	No	0	15	7	2	2	2	1
5000	27	175	17	acute I	10	36	33	9	2	1	1	1	1	10	15	10	6	2	8	5	5	3	3	D	C4	3	cervical	1	C5	4	C6	5	C5	4	C4	3	Tetraplegia	1	27	Yes	1	No	0	85	54	2	2	2	2
5000	43	178	32	acute I	19	40	40	10	3	3	3	3	3	10	15	10	6	2	8	8	8	3	3	D	C3	2	cervical	1	C3	2	C5	4	C3	2	C4	3	Tetraplegia	1	33	Yes	1	No	0	60	10	2	2	2	1
5000	15	179	47	acute I	12	14	0	0	4	3	0	1	0	10	4	0	0	0	0	0	0	0	0	C	T10	17	thoracic	2	T10	17	T10	17	T10	17	T10	17	Paraplegia	0	50	No	0	No	0	87	41	2	2	2	2
5000	0	168	28	acute I	0	2	0	0	0	0	0	0	0	2	0	0	0	0	0	0	0	0	0	A	C4	3	cervical	1	C5	4	not testable		C4	3	C4	3	not testable			No	0	No	0	19	10	2	2	2	0
5000	34	185	69	acute I	11	10	8	2	4	2	0	1	0	10	0	0	1	1	2	2	2	0	0	D	T8	15	thoracic	2	T8	15	T8	15	T8	15	T8	15	Paraplegia	0	50	Yes	1	No	0	65	33	2	2	2	2
5000	0	178	37	acute I	6	24	0	0	2	1	0	1	0	10	4	10	0	0	0	0	0	0	0	A	T12	19	thoracic	2	T12	19	T12	19	T12	19	T12	19	Paraplegia	0	50	No	0	No	0	78	39	2	2	2	2
5000	0	173	28	acute I	0	4	0	0	0	0	0	0	0	4	0	0	0	0	0	0	0	0	0	A	C4	3	cervical	1	C4	3	C4	3	C4	3	C4	3	Tetraplegia	1	1	No	0	No	0	15	6	2	2	2	0
5000	21	170	21	acute I	3	25	1	1	3	0	0	0	0	10	15	0	1	0	0	0	0	0	0	D	C5	4	cervical	1	C5	4	L2	21	L1	20	intact	88	Tetraplegia	1	44	Yes	1	No	0	109	53	2	2	2	2
5000	5	170	31	acute I	5	19	0	0	2	0	0	0	0	10	4	5	0	0	0	0	0	0	0	B	L1	20	lumbar	3	L1	20	L1	20	L1	20	L1	20	Paraplegia	0	50	No	0	No	0	90	45	2	2	2	2
5000	0	165	41	acute I	0	8	0	0	0	0	0	0	0	8	0	0	0	0	0	0	0	0	0	A	C5	4	cervical	1	C5	4	C5	4	C5	4	C5	4	Tetraplegia	1	10	No	0	No	0	20	10	2	2	2	2
5000	30	180	68	acute I	0	10	0	0	0	0	0	0	0	10	0	0	0	0	0	0	0	0	0	D	C4	3	cervical	1	C4	3	C4	3	C4	3	C4	3	Tetraplegia	1	0	Yes	1	No	0	47	14	2	2	2	0
5000	0	175	46	acute I	0	4	0	0	0	0	0	0	0	4	0	0	0	0	0	0	0	0	0	A	C5	4	cervical	1	C5	4	C5	4	C5	4	C5	4	Tetraplegia	1	12	No	0	No	0	18	9	2	2	2	2
5000	0	175	33	acute I	10	14	0	0	3	2	0	1	0	10	4	0	0	0	0	0	0	0	0	A	T7	14	thoracic	2	T9	16	T7	14	T9	16	T7	14	Paraplegia	0	50	No	0	No	0	62	32	2	2	2	2
5000	34	180	65	acute I	4	15	9	8	1	0	0	1	1	10	0	5	6	1	1	0	0	0	0	D	C5	4	cervical	1	C5	4	C5	4	C5	4	C5	4	not testable			Yes	1	No	0	106	53	2	2	2	2
5000	50	163	74	acute I	20	35	40	10	4	3	3	3	3	10	15	5	6	2	8	8	8	3	3	D	C4	3	cervical	1	C6	5	C6	5	C5	4	C4	3	Tetraplegia	1	41	Yes	1	No	0	96	47	2	2	2	2
5000	0	185	18	acute I	0	10	0	0	0	0	0	0	0	10	0	0	0	0	0	0	0	0	0	B	C4	3	cervical	1	C5	4	C4	3	C4	3	C4	3	Tetraplegia	1	3	No	0	No	0	12	6	2	2	2	0
5000	0	190	22	acute I	13	15	8	3	4	2	1	2	0	10	0	5	1	1	2	2	1	0	0	A	T5	12	thoracic	2	T5	12	T5	12	T5	12	T5	12	Paraplegia	0	50	No	0	No	0	49	24	2	2	2	2
5000	0	160	18	acute I	0	10	0	0	0	0	0	0	0	10	0	0	0	0	0	0	0	0	0	A	C4	3	cervical	1	C4	3	C5	4	C4	3	C4	3	Tetraplegia	1	8	No	0	No	0	14	7	2	2	2	0
5000	0	182	20	acute I	0	4	0	0	0	0	0	0	0	4	0	0	0	0	0	0	0	0	0	A	C2	1	cervical	1	C4	3	C2	1	C4	3	C2	1	Tetraplegia	1	0	No	0	No	0	12	6	2	2	2	0
5000	20	196	30	acute I	15	21	14	10	4	2	0	3	2	10	4	5	6	2	2	2	0	0	0	C	T12	19	thoracic	2	T12	19	T12	19	T12	19	T12	19	Paraplegia	0	50	Yes	1	No	0	91	44	2	2	2	2
5000	14	172	64	acute I	11	10	7	2	4	2	0	1	0	10	0	0	1	1	2	2	1	0	0	B	L1	20	lumbar	3	L1	20	L1	20	L3	22	L3	22	Paraplegia	0	50	No	0	No	0	88	44	2	2	2	2
5000	0	174	44	acute I	8	27	4	0	4	0	0	0	0	10	12	5	0	0	2	2	0	0	0	A	T4	11	thoracic	2	T4	11	T4	11	T4	11	T4	11	Paraplegia	0	50	No	0	No	0	50	26	2	2	2	2
5000	8	178	64	acute I	7	8	0	0	4	1	0	0	0	8	0	0	0	0	0	0	0	0	0	B	L1	20	lumbar	3	L1	20	L1	20	L1	20	L1	20	Paraplegia	0	50	No	0	No	0	93	45	2	2	2	2
5000	0	187	21	acute I	1	8	0	0	1	0	0	0	0	4	4	0	0	0	0	0	0	0	0	A	C4	3	cervical	1	C5	4	C5	4	C4	3	C4	3	Tetraplegia	1	8	No	0	No	0	20	10	2	2	2	0
5000	27	167	67	acute I	0	19	3	3	0	0	0	0	0	10	4	5	3	0	0	0	0	0	0	C	C4	3	cervical	1	C4	3	C4	3	C4	3	C4	3	Tetraplegia	1	9	No	0	No	0	25	9	2	2	2	0
5000	0	192	16	acute I	1	30	0	0	1	0	0	0	0	10	15	5	0	0	0	0	0	0	0	A	C3	2	cervical	1	C3	2	C3	2	C3	2	C3	2	Tetraplegia	1	8	No	0	No	0	12	6	2	2	1	0
5000	0	184	17	acute I	12	19	8	2	4	2	0	2	0	10	4	5	1	1	2	2	2	0	0	A	T7	14	thoracic	2	T8	15	T7	14	T8	15	T7	14	Paraplegia	0	50	No	0	No	0	62	32	2	2	2	2
5000	0	181	44	acute I	0	2	0	0	0	0	0	0	0	2	0	0	0	0	0	0	0	0	0	B	C4	3	cervical	1	C5	4	C5	4	C4	3	C4	3	Tetraplegia	1	12	No	0	No	0	17	9	2	2	2	0
5000	47	182	58	acute I	11	36	40	10	3	2	2	1	1	10	15	10	6	2	8	8	8	3	3	D	C4	3	cervical	1	C5	4	C5	4	C4	3	C4	3	Tetraplegia	1	35	Yes	1	No	0	68	35	2	2	2	1
5000	0	160	38	acute I	1	19	0	0	1	0	0	0	0	10	4	5	0	0	0	0	0	0	0	A	C5	4	cervical	1	C5	4	C5	4	C5	4	C5	4	Tetraplegia	1	16	No	0	No	0	22	11	2	2	2	2
5000	0	195	18	acute I	1	23	0	0	1	0	0	0	0	10	8	5	0	0	0	0	0	0	0	B	C4	3	cervical	1	C5	4	C5	4	C4	3	C4	3	Tetraplegia	1	14	No	0	No	0	19	9	2	2	2	0
5000	38	168	76	acute I	3	14	6	2	2	0	0	0	0	10	4	0	1	1	2	2	0	0	0	D	C4	3	cervical	1	C6	5	C6	5	C4	3	C4	3	Tetraplegia	1	32	Yes	1	No	0	32	12	2	2	2	1
5000	16	187	18	acute I	20	33	24	10	4	3	3	3	3	10	8	10	6	2	5	5	2	0	2	B	T12	19	thoracic	2	T12	19	T12	19	T12	19	T12	19	Paraplegia	0	50	No	0	No	0	94	48	2	2	2	2
5000	0	180	39	acute I	14	26	12	6	3	2	0	4	2	10	11	5	4	1	2	2	2	0	0	A	T5	12	thoracic	2	T5	12	T5	12	T5	12	T5	12	Paraplegia	0	50	No	0	No	0	48	24	2	2	2	2
5000	0	180	27	acute I	9	27	9	3	3	2	0	2	0	10	11	5	2	1	2	2	2	0	0	A	T4	11	thoracic	2	T4	11	T5	12	T4	11	T5	12	Paraplegia	0	50	No	0	No	0	48	22	2	2	2	2
5000	16	168	33	acute I	20	31	18	10	3	3	3	4	4	10	11	5	6	2	3	3	2	0	0	C	T11	18	thoracic	2	L2	21	T11	18	L1	20	T11	18	Paraplegia	0	50	No	0	No	0	86	44	2	2	2	2
5000	47	185	58	acute I	3	18	11	6	2	0	0	0	0	10	3	5	4	1	2	2	1	0	0	A	L1	20	lumbar	3	L2	21	L2	21	L1	20	L1	20	Paraplegia	0	50	No	0	No	0	87	42	2	2	2	2
5000	30	182	50	acute I	5	36	10	4	2	1	0	1	0	10	15	10	2	1	2	2	1	0	1	C	C7	6	cervical	1	C7	6	C7	6	C7	6	C7	6	Tetraplegia	1	30	No	0	No	0	84	41	2	2	2	2
5000	0	165	40	acute I	9	13	0	0	3	2	0	1	0	10	3	0	0	0	0	0	0	0	0	A	T9	16	thoracic	2	T9	16	T9	16	T9	16	T9	16	Paraplegia	0	50	No	0	No	0	71	35	2	2	2	2
5000	0	180	42	acute I	12	23	14	8	3	2	0	4	0	10	11	0	4	2	2	2	2	0	0	A	T3	10	thoracic	2	T9	16	T3	10	T9	16	T3	10	Paraplegia	0	50	No	0	No	0	59	34	2	2	2	2
5000	40	179	56	acute I	6	31	17	8	2	2	0	1	0	10	15	5	6	1	3	3	1	1	1	D	C4	3	cervical	1	C6	5	C5	4	C4	3	C4	3	Tetraplegia	1	41	Yes	1	No	0	48	22	2	2	2	0
5000	0	171	27	acute I	8	10	0	0	3	2	0	0	0	10	0	0	0	0	0	0	0	0	0	A	T9	16	thoracic	2	T10	17	T9	16	T10	17	T9	16	Paraplegia	0	50	No	0	No	0	67	34	2	2	2	2
5000	9	170	65	acute I	2	18	2	0	1	0	0	0	0	10	3	5	0	0	1	1	0	0	0	C	C5	4	cervical	1	C6	5	C5	4	C6	5	C6	5	Tetraplegia	1	19	No	0	No	0	53	27	2	2	2	2
5000	0	170	20	acute I	13	19	11	5	3	2	1	3	1	10	3	5	4	1	2	2	2	0	0	A	T4	11	thoracic	2	T5	12	T4	11	T5	12	T4	11	Paraplegia	0	50	No	0	No	0	49	24	2	2	2	2
5000	50	185	18	acute I	9	40	24	10	2	1	1	2	2	10	15	10	6	2	4	4	2	2	2	D	C4	3	cervical	1	C7	6	T1	8	C4	3	C4	3	Tetraplegia	1	44	Yes	1	No	0	84	54	2	2	2	2
5000	45	175	66	acute I	0	10	0	0	0	0	0	0	0	10	0	0	0	0	0	0	0	0	0	D	C2	1	cervical	1	C2	1	C2	1	C2	1	C2	1	Tetraplegia	1	40	Yes	1	No	0	28	11	2	0	0	2
5000	0	166	28	acute I	9	10	0	0	3	2	0	1	0	10	0	0	0	0	0	0	0	0	0	A	T3	10	thoracic	2	T3	10	T3	10	T3	10	T3	10	Paraplegia	0	50	No	0	No	0	43	21	2	2	2	2
5000	4	187	18	acute I	0	2	0	0	0	0	0	0	0	2	0	0	0	0	0	0	0	0	0	C	C5	4	cervical	1	C5	4	C5	4	C6	5	C7	6	Tetraplegia	1	21	Yes	1	No	0	59	23	2	2	2	2
5000	0	168	52	acute I	2	5	0	0	2	0	0	0	0	2	3	0	0	0	0	0	0	0	0	A	C4	3	cervical	1	C6	5	C6	5	C6	5	C4	3	Tetraplegia	1	29	No	0	No	0	30	16	2	2	2	2
5000	42	174	62	acute I	15	30	40	10	2	2	2	3	3	10	15	0	6	2	8	8	8	3	2	D	C4	3	cervical	1	T7	14	T12	19	C4	3	C6	5	Tetraplegia	1	50	Yes	1	No	0	95	49	2	2	2	1
5000	43	193	37	acute I	20	25	19	9	3	3	3	4	4	10	0	10	6	2	3	3	2	0	1	A	T10	17	thoracic	2	S1	25	T10	17	L2	21	T10	17	Paraplegia	0	50	No	0	No	0	85	43	2	2	2	2
5000	0	190	18	acute I	0	2	0	0	0	0	0	0	0	2	0	0	0	0	0	0	0	0	0	A	C5	4	cervical	1	C5	4	C5	4	C5	4	C5	4	Tetraplegia	1	10	No	0	No	0	17	9	2	2	2	2
5000	38	165	60	acute I	0	6	0	0	0	0	0	0	0	6	0	0	0	0	0	0	0	0	0	D	C5	4	cervical	1	C5	4	C5	4	T1	8	T1	8	Tetraplegia	1	43	Yes	1	No	0	111	56	2	2	2	2
5000	27	177	44	acute I	0	10	1	0	0	0	0	0	0	10	0	0	0	0	1	0	0	0	0	C	C4	3	cervical	1	C5	4	C5	4	C4	3	C4	3	Tetraplegia	1	21	Yes	1	No	0	33	17	2	2	2	0
5000	0	167	18	acute I	0	0	0	0	0	0	0	0	0	0	0	0	0	0	0	0	0	0	0	A	C4	3	cervical	1	C6	5	C5	4	C6	5	C4	3	Tetraplegia	1	14	No	0	No	0			2	2	2	2
5000	0	180	51	acute I	9	18	0	0	3	2	1	0	0	10	3	5	0	0	0	0	0	0	0	A	T3	10	thoracic	2	T3	10	T3	10	T3	10	T3	10	Paraplegia	0	50	No	0	No	0	42	21	2	2	2	2
5000	34	175	25	acute I	14	18	7	7	3	2	1	4	1	10	3	5	6	1	0	0	0	0	0	D	L2	21	lumbar	3	L2	21	L2	21	L4	23	L4	23	Paraplegia	0	50	Yes	1	No	0	101	51	2	2	2	2
5000	0		48	acute I	9	15	9	3	2	2	0	2	0	10	0	5	2	1	2	2	1	0	1	A	C5	4	cervical	1	C8	7	C8	7	C5	4	C6	5	Tetraplegia	1	42	No	0	No	0	26	12	2	2	2	2
5000	38	169	44	acute I	4	10	9	3	2	1	0	0	0	10	0	0	2	1	2	2	1	0	1	D	C4	3	cervical	1	C7	6	C6	5	C4	3	C4	3	Tetraplegia	1	36	No	0	No	0	32	16	2	2	2	1
5000	0	185	28	acute I	0	0	0	0	0	0	0	0	0	0	0	0	0	0	0	0	0	0	0	A	C4	3	cervical	1	C6	5	C6	5	C4	3	C4	3	Tetraplegia	1	16	No	0	No	0	16	8	2	2	2	1
5000	29	165	75	acute I	2	10	0	0	2	0	0	0	0	10	0	0	0	0	0	0	0	0	0	D	C1	0	cervical	1	C1	0	C5	4	C1	0	C6	5	Tetraplegia	1	32	Yes	1	No	0	73	37	1	2	2	2
5000	0	184	26	acute I	3	10	0	0	1	1	0	0	0	10	0	0	0	0	0	0	0	0	0	A	C5	4	cervical	1	C5	4	C7	6	C6	5	C7	6	Tetraplegia	1	30	No	0	No	0	23	10	2	2	2	2
5000	35	160	74	acute I	10	18	8	3	2	3	0	2	0	10	3	5	2	1	2	2	1	0	0	D	C2	1	cervical	1	C3	2	C2	1	C3	2	C2	1	Tetraplegia	1	34	Yes	1	No	0	23	11	2	2	0	0
5000	0	174	30	acute I	0	6	0	0	0	0	0	0	0	6	0	0	0	0	0	0	0	0	0	B	C4	3	cervical	1	C5	4	C5	4	C4	3	C4	3	Tetraplegia	1	9	No	0	No	0	16	7	2	2	2	0
5000	50	172	48	acute I	20	40	40	10	3	3	3	4	4	10	15	10	6	2	8	8	8	3	2	D	C2	1	cervical	1	C2	1	C2	1	C2	1	C2	1	Tetraplegia	1	44	Yes	1	No	0	112	56	2	2	2	2
5000	46	160	68	acute I	2	18	0	0	1	0	0	0	0	10	0	8	0	0	0	0	0	0	0	D	C3	2	cervical	1	C3	2	C4	3	C3	2	C4	3	Tetraplegia	1	29	Yes	1	No	0	26	14	2	2	1	0
5000	0	193	47	acute I	0	0	0	0	0	0	0	0	0	0	0	0	0	0	0	0	0	0	0	A	C2	1	cervical	1	C2	1	C2	1	C2	1	C2	1	Tetraplegia	1	0	No	0	No	0	6	4	2	2	0	0
5000	0	180	61	acute I	13	10	6	3	3	3	0	4	0	10	0	0	2	1	1	1	1	0	0	D	C3	2	cervical	1	C3	2	T1	8	C3	2	C4	3	Tetraplegia	1	48	No	0	No	0	32	17	2	2	1	1
5000	6	178	51	acute I	16	20	17	10	3	2	2	3	3	10	6	0	6	2	2	2	2	0	1	C	T11	18	thoracic	2	T11	18	T11	18	T11	18	T11	18	Paraplegia	0	50	No	0	No	0	75	36	2	2	2	2
5000	45	165	60	acute I	4	15	7	3	2	0	0	0	0	10	0	5	2	1	2	2	0	0	0	D	C3	2	cervical	1	C3	2	C6	5	C3	2	C4	3	Tetraplegia	1	37	Yes	1	No	0	46	19	2	2	1	0
5000	0	180	21	acute I	7	27	10	5	2	2	0	1	0	10	11	5	4	1	2	2	1	0	0	B	T8	15	thoracic	2	T8	15	T8	15	T8	15	T8	15	Paraplegia	0	50	No	0	No	0	65	33	2	2	2	2
5000	41	169	42	acute I	15	33	15	9	3	3	1	4	1	10	11	10	6	2	2	2	2	0	0	D	T11	18	thoracic	2	T11	18	T11	18	T11	18	T11	18	Paraplegia	0	50	Yes	1	No	0	100	49	2	2	2	2
5000	32	172	50	acute I	18	22	20	10	3	2	2	4	4	10	3	5	6	2	3	3	2	0	2	D	T10	17	thoracic	2	T10	17	T10	17	T10	17	T10	17	Paraplegia	0	50	Yes	1	No	0	91	47	2	2	2	2
5000	50	175	35	acute I	20	36	40	10	3	3	3	4	4	10	11	10	6	2	8	8	8	3	2	NT	S2	26	sacral	4	S2	26	S2	26	S2	26	S2	26	Paraplegia	0	50	Yes	1	No	0	107	53	2	2	2	2
5000	0	164	20	acute I	14	10	7	2	3	3	1	4	0	10	0	0	2	0	2	2	1	0	0	A	T10	17	thoracic	2	T10	17	T11	18	T10	17	T11	18	Paraplegia	0	50	No	0	No	0	72	35	2	2	2	2
5000	12	175	21	acute I	9	13	9	3	3	2	0	1	0	10	3	0	2	1	2	2	2	0	0	A	L1	20	lumbar	3	L1	20	L1	20	L3	22	L3	22	Paraplegia	0	50	No	0	No	0	91	45	2	2	2	2
5000	32	182	33	acute I	15	13	13	4	3	2	1	4	2	10	3	0	2	1	3	3	3	0	0	D	C3	2	cervical	1	C7	6	C3	2	T12	19	C3	2	not testable			Yes	1	No	0	96	49	2	2	2	2
5000	14	175	73	acute I	5	10	0	0	2	1	0	1	0	10	0	0	0	0	0	0	0	0	0	A	T12	19	thoracic	2	T12	19	T12	19	T12	19	T12	19	Paraplegia	0	50	No	0	No	0	83	41	2	2	2	2
5000	4	180	61	acute I	7	18	7	1	2	2	0	0	0	10	3	5	0	1	2	2	2	0	0	C	C4	3	cervical	1	T1	8	C7	6	C4	3	C4	3	Tetraplegia	1	40	No	0	No	0	40	12	2	2	2	1
5000	0	190	24	acute I	5	18	0	0	2	1	0	1	0	10	3	5	0	0	0	0	0	0	0	A	C4	3	cervical	1	C8	7	C8	7	C4	3	C4	3	Tetraplegia	1	42	No	0	No	0	30	14	2	2	2	1
5000	19	178	50	acute I	0	13	0	0	0	0	0	0	0	10	3	0	0	0	0	0	0	0	0	C	C4	3	cervical	1	C5	4	C5	4	C4	3	C4	3	Tetraplegia	1	12	No	0	No	0	21	10	2	2	2	1
5000	0	183	20	acute I	6	18	0	0	3	0	0	0	0	10	3	5	0	0	0	0	0	0	0	A	T4	11	thoracic	2	T4	11	T4	11	T4	11	T4	11	Paraplegia	0	50	No	0	No	0	44	22	2	2	2	2
5000	50	173	74	acute I	3	13	11	3	2	0	0	0	0	10	3	0	2	1	2	2	1	2	1	D	C2	1	cervical	1	C2	1	C3	2	C2	1	C3	2	Tetraplegia	1	48	Yes	1	No	0	67	33	2	0	2	2
5000	0		40	acute I	6	13	5	2	2	1	0	1	0	10	3	0	0	1	1	1	1	0	0	A	C5	4	cervical	1	T4	11	T4	11	T4	11	C5	4	Tetraplegia	1	50	No	0	No	0	43	22	2	2	2	2
5000	10	170	30	acute I	12	18	10	5	3	3	0	3	0	10	3	5	4	1	2	2	1	0	0	A	T11	18	thoracic	2	L1	20	T11	18	L2	21	T11	18	Paraplegia	0	50	No	0	No	0	83	43	2	2	2	2
5000	15		65	acute I	0	18	1	1	0	0	0	0	0	10	3	5	0	1	0	0	0	0	0	A	C5	4	cervical	1	C6	5	C5	4	C6	5	C7	6	not testable			No	0	No	0	27	13	2	2	2	2
5000	0	175	23	acute I	0	10	0	0	0	0	0	0	0	10	0	0	0	0	0	0	0	0	0	B	C5	4	cervical	1	C5	4	C5	4	C5	4	C5	4	Tetraplegia	1	12	No	0	No	0	25	11	2	2	2	2
5000	50	174	59	acute I	20	38	28	10	3	3	3	4	4	10	15	8	6	2	5	5	5	2	1	D	C3	2	cervical	1	C3	2	C5	4	C3	2	C4	3	Tetraplegia	1	36	Yes	1	No	0	83	49	2	2	0	1
5000	0		42	acute I	12	10	7	2	3	3	0	3	0	10	0	0	2	0	2	2	1	0	0	A	C6	5	cervical	1	C8	7	C8	7	C6	5	C7	6	Tetraplegia	1	43	No	0	No	0	22	10	2	2	2	2
5000	0	182	23	acute I	3	10	0	0	2	0	0	0	0	10	0	0	0	0	0	0	0	0	0	A	T8	15	thoracic	2	T8	15	T8	15	T8	15	T8	15	Paraplegia	0	50	No	0	No	0	66	33	2	2	2	2
5000	0		28	acute I	11	4	4	0	3	2	0	3	0	4	0	0	0	0	1	2	1	0	0	A	T6	13	thoracic	2	T6	13	T7	14	T6	13	T7	14	Paraplegia	0	50	No	0	No	0			2	2	2	2
5000	6		73	acute I	12	20	12	6	3	2	1	2	1	10	3	5	4	1	2	2	1	0	1	C	T11	18	thoracic	2	T11	18	T12	19	T11	18	T12	19	Paraplegia	0	50	No	0	No	0	87	43	2	2	2	2
5000	0		28	acute I	0	2	0	0	0	0	0	0	0	2	0	0	0	0	0	0	0	0	0	A	C4	3	cervical	1	C5	4	C5	4	C4	3	C4	3	Tetraplegia	1	8	No	0	No	0	13	7	2	2	2	1
5000	15		27	acute I	1	10	3	0	1	0	0	0	0	10	0	0	0	0	1	1	1	0	0	C	C4	3	cervical	1	C6	5	C6	5	C4	3	C4	3	Tetraplegia	1	26	Yes	1	No	0	28	14	2	2	2	0
5000	36		75	very acute	4	15	7	4	2	0	0	1	0	10	0	5	2	1	1	1	1	0	0	D	not testable		not testable		not testable		not testable		not testable		not testable		not testable			Yes	1	No	0					2	2
5000	0		22	acute I	0	4	0	0	0	0	0	0	0	4	0	0	0	0	0	0	0	0	0	A	C4	3	cervical	1	C6	5	C5	4	C4	3	C4	3	Tetraplegia	1	15	No	0	No	0	12	6	2	2	2	0
5000	13		20	acute I	10	30	11	6	3	2	0	2	0	10	15	5	4	2	2	2	0	0	1	C	L1	20	lumbar	3	L2	21	L1	20	L3	22	L2	21	Paraplegia	0	50	Yes	1	No	0	98	51	2	2	2	2
5000	30	180	58	acute I	0	13	0	0	0	0	0	0	0	10	3	0	0	0	0	0	0	0	0	A	C4	3	cervical	1	C5	4	C5	4	C4	3	C4	3	Tetraplegia	1	17	No	0	No	0	13	7	2	2	2	1
5000	0	172	45	acute I	14	21	12	6	3	3	0	4	1	10	11	0	4	1	2	2	2	0	0	A	T10	17	thoracic	2	T10	17	T11	18	T10	17	T11	18	Paraplegia	0	50	No	0	No	0	71	35	2	2	2	2
5000		183	21	acute I	4	6	0	0	2	1	0	1	0	6	0	0	0	0	0	0	0	0	0	NT	C2	1	cervical	1	C2	1	C2	1	C2	1	C2	1	Tetraplegia	1	45	No	0	No	0			2	1	0	2
5000	22	170	68	acute I	0	13	0	0	0	0	0	0	0	10	3	0	0	0	0	0	0	0	0	C	C4	3	cervical	1	C5	4	C4	3	C5	4	C5	4	Tetraplegia	1	11	No	0	No	0	92	46	2	2	2	2
5000	0	189	58	acute I	0	5	0	0	0	0	0	0	0	2	3	0	0	0	0	0	0	0	0	A	C5	4	cervical	1	C6	5	C6	5	C5	4	C5	4	Tetraplegia	1	18	No	0	No	0	18	9	2	2	2	2
20000	0	176	21	acute I	3	19	3	0	2	0	0	0	0	10	4	5	0	0	1	1	1	0	0	A	C5	4	cervical	1	C6	5	C5	4	T3	10	T3	10	Tetraplegia	1	14	No	0	No	0	42	21	2	2	2	2
20000	2	177	20	acute I	12	14	6	0	4	3	0	1	0	10	4	0	0	0	2	2	2	0	0	A	T12	19	thoracic	2	T12	19	T12	19	T12	19	T12	19	Paraplegia	0	50	No	0	No	0	80	38	2	2	2	2
20000	0	160	24	acute I	9	15	3	0	3	2	0	0	0	10	0	5	0	0	1	1	1	0	0	A	C5	4	cervical	1	C5	4	C5	4	C8	7	C8	7	Tetraplegia	1	19	No	0	No	0	30	15	2	2	2	2
20000	17	173	43	acute I	9	19	6	0	4	1	0	0	0	10	4	5	0	0	2	2	2	0	0	A	T12	19	thoracic	2	T12	19	T12	19	T12	19	T12	19	Paraplegia	0	50	No	0	No	0	84	42	2	2	2	2
20000	0	174	20	acute I	1	14	3	0	1	0	0	0	0	10	4	0	0	0	1	1	1	0	0	B	C6	5	cervical	1	C6	5	C6	5	C6	5	C6	5	Tetraplegia	1	25	No	0	No	0	66	33	2	2	2	2
20000		184	23	acute I	9	20	6	0	3	2	0	0	0	10	0	5	0	0	2	2	2	0	0	D	C6	5	cervical	1	C6	5	C6	5	intact	88	L5	24	Tetraplegia	1	42	No	0	No	0	110	56	2	2	2	2
20000	0	169	36	acute I	5	10	0	0	1	0	0	0	0	10	0	0	0	0	0	0	0	0	0	A	T3	10	thoracic	2	T3	10	T3	10	T3	10	T3	10	Paraplegia	0	50	No	0	No	0	40	20	2	2	2	2
20000	0	190	16	acute I	1	14	3	0	1	0	0	0	0	10	4	0	0	0	1	1	1	0	0	A	C5	4	cervical	1	C5	4	C6	5	C7	6	C7	6	Tetraplegia	1	15	No	0	No	0	34	17	2	2	2	2
20000	0	186	18	acute I	0	14	0	0	0	0	0	0	0	10	4	0	0	0	0	0	0	0	0	A	C4	3	cervical	1	C5	4	C4	3	T7	14	T7	14	Tetraplegia	1	4	No	0	No	0	56	28	2	2	2	2
20000	0	180	63	acute I	2	10	3	0	1	0	0	0	0	10	0	0	0	0	1	1	1	0	0	B	C5	4	cervical	1	C6	5	C6	5	C5	4	C5	4	Tetraplegia	1	24	No	0	No	0	64	32	2	2	2	2
20000	0	180	19	acute I	10	27	8	2	4	1	0	1	0	10	12	5	0	1	2	2	2	0	0	A	T10	17	thoracic	2	T10	17	T10	17	T10	17	T10	17	Paraplegia	0	50	No	0	No	0	68	34	2	2	2	2
20000	0	183	44	acute I	12	19	6	0	4	3	0	1	0	10	4	5	0	0	2	2	2	0	0	A	T12	19	thoracic	2	T12	19	T12	19	T12	19	T12	19	Paraplegia	0	50	No	0	No	0	76	38	2	2	2	2
20000	0	185	47	acute I	11	19	3	0	4	2	0	1	0	10	4	5	0	0	1	1	1	0	0	A	T4	11	thoracic	2	T4	11	T4	11	T4	11	T4	11	Paraplegia	0	50	No	0	No	0	44	22	2	2	2	2
20000	38	182	62	acute I	0	14	0	0	0	0	0	0	0	10	4	0	0	0	0	0	0	0	0	D	C4	3	cervical	1	C5	4	C5	4	C4	3	C4	3	Tetraplegia	1	25	Yes	1	No	0	62	31	2	2	2	1
20000	0	185	21	acute I	6	14	3	0	2	0	0	0	0	10	4	0	0	0	1	1	1	0	0	A	C7	6	cervical	1	T1	8	T1	8	C7	6	C7	6	Tetraplegia	1	47	No	0	No	0	28	14	2	2	2	2
20000	26	168	44	acute I	1	14	3	0	1	0	0	0	0	10	4	0	0	0	1	1	1	0	0	D	C5	4	cervical	1	C6	5	C6	5	C5	4	C5	4	Tetraplegia	1	27	No	0	No	0	64	32	2	2	2	2
20000	18	183	49	acute I	1	14	3	0	1	0	0	0	0	10	4	0	0	0	1	1	1	0	0	C	C5	4	cervical	1	C6	5	C6	5	C5	4	C5	4	Tetraplegia	1	20	No	0	No	0	64	32	2	2	2	2
20000	0	175	42	acute I	0	10	0	0	0	0	0	0	0	10	0	0	0	0	0	0	0	0	0	B	C4	3	cervical	1	C4	3	C4	3	C4	3	C4	3	Tetraplegia	1	0	No	0	No	0	62	31	2	2	2	1
20000	1	175	56	acute I	11	14	6	0	4	3	0	0	0	10	4	0	0	0	2	2	2	0	0	A	T9	16	thoracic	2	T10	17	T9	16	T10	17	T9	16	Paraplegia	0	50	No	0	No	0	70	37	2	2	2	2
20000	0	178	49	acute I	12	14	7	1	4	3	0	1	0	10	4	0	0	1	2	2	2	0	0	B	T5	12	thoracic	2	T7	14	T5	12	T7	14	T5	12	Paraplegia	0	50	No	0	No	0	83	42	2	2	2	2
20000	0	175	52	acute I	13	14	6	0	4	3	1	1	0	10	4	0	0	0	2	2	2	0	0	B	T5	12	thoracic	2	T5	12	T5	12	T5	12	T5	12	Paraplegia	0	50	No	0	No	0	80	40	2	2	2	2
20000	27	178	21	acute I	2	14	3	0	2	0	0	0	0	10	4	0	0	0	1	1	1	0	0	C	C5	4	cervical	1	C5	4	C5	4	T2	9	T2	9	Tetraplegia	1	18	Yes	1	No	0	36	18	2	2	2	2
20000	24	170	37	acute I	6	14	3	0	3	1	0	0	0	10	4	0	0	0	1	1	1	0	0	C	C5	4	cervical	1	C5	4	C6	5	C5	4	C5	4	Tetraplegia	1	22	Yes	1	No	0	64	32	2	2	2	2
20000	0	168	49	acute I	10	21	6	0	2	1	0	4	0	10	6	5	0	0	2	2	2	0	0	A	T5	12	thoracic	2	T5	12	T5	12	T5	12	T5	12	Paraplegia	0	50	No	0	No	0	52	26	2	2	2	2
20000	15	163		acute I	0	15	3	0	0	0	0	0	0	10	0	5	0	0	1	1	1	0	0	C	C5	4	cervical	1	C5	4	C6	5	C6	5	C6	5	Tetraplegia	1	19	Yes	1	No	0	20	10	2	2	2	2
20000	0	178	37	acute I	10	21	3	0	3	3	1	0	0	10	11	0	0	0	1	1	1	0	0	A	T12	19	thoracic	2	T12	19	T12	19	T12	19	T12	19	Paraplegia	0	50	No	0	No	0	76	38	2	2	2	2
20000	22	179	40	acute I	9	10	7	0	3	1	1	1	0	10	0	0	0	0	0	2	2	2	1	A	L1	20	lumbar	3	L1	20	L1	20	L4	23	L1	20	Paraplegia	0	50	No	0	No	0	95	50	2	2	2	2
20000	1	182	52	acute I	7	13	6	0	3	1	0	0	0	10	3	0	0	0	2	2	2	0	0	A	T3	10	thoracic	2	T3	10	T4	11	T3	10	T4	11	Paraplegia	0	50	No	0	No	0	44	21	2	2	2	2
20000	0	170		acute I	6	10	2	0	2	1	0	0	0	10	0	0	0	0	2	0	0	0	0	A	T5	12	thoracic	2	T5	12	T6	13	T5	12	T6	13	Paraplegia	0	50	No	0	No	0	59	28	2	2	2	2
20000	0	190	58	acute I	3	10	0	0	3	0	0	0	0	10	0	0	0	0	0	0	0	0	0	A	T9	16	thoracic	2	T10	17	T9	16	T10	17	T9	16	Paraplegia	0	50	No	0	No	0	71	36	2	2	2	2
20000	0	180	24	acute I	11	13	5	0	2	3	0	3	0	10	3	0	0	0	2	2	1	0	0	B	C6	5	cervical	1	C6	5	C6	5	C6	5	C6	5	Tetraplegia	1	26	No	0	No	0	44	18	2	2	2	2
20000	0	182	46	acute I	4	10	0	0	3	0	0	0	0	10	0	0	0	0	0	0	0	0	0	A	T6	13	thoracic	2	T6	13	T6	13	T6	13	T6	13	Paraplegia	0	50	No	0	No	0	55	27	2	2	2	2
20000	37	189	56	acute I	10	21	11	8	2	2	0	4	0	10	6	5	6	2	1	1	1	0	0	D	C4	3	cervical	1	C7	6	C7	6	C4	3	C6	5	Tetraplegia	1	40	Yes	1	No	0	70	36	2	2	2	2
20000	0	176	27	acute I	4	18	0	0	2	0	0	0	0	10	3	5	0	0	0	0	0	0	0	B	C5	4	cervical	1	C5	4	C5	4	C6	5	C6	5	Tetraplegia	1	17	No	0	No	0	75	36	2	2	2	2
20000	0	188	20	acute I	1	7	1	0	1	0	0	0	0	4	3	0	0	0	1	0	0	0	0	B	C4	3	cervical	1	C7	6	C6	5	C4	3	C4	3	Tetraplegia	1	24	No	0	No	0	26	16	2	2	2	0
20000	35	176		acute I	1	13	3	0	1	0	0	0	0	10	3	0	0	0	1	1	1	0	0	C	C3	2	cervical	1	C3	2	C3	2	C3	2	C3	2	Tetraplegia	1	13	Yes	1	No	0	52	26	2	2	2	1
20000	0	185	19	acute I	4	18	3	0	2	2	0	0	0	10	3	5	0	0	1	1	1	0	0	A	C5	4	cervical	1	C5	4	C5	4	C7	6	C7	6	Tetraplegia	1	27	No	0	No	0	33	16	2	2	2	2
20000	23	168	71	acute I	0	13	3	0	0	0	0	0	0	10	3	0	0	0	1	1	1	0	0	C	C3	2	cervical	1	C3	2	C3	2	C3	2	C3	2	Tetraplegia	1	18	Yes	1	No	0	20	8	2	2	1	0
20000	0	160	22	acute I	1	13	0	0	1	0	0	0	0	10	3	0	0	0	0	0	0	0	0	C	C4	3	cervical	1	C5	4	C5	4	C4	3	C4	3	Tetraplegia	1	18	No	0	No	0	31	13	2	2	2	0
20000	0	170		acute I	0	0	0	0	0	0	0	0	0	0	0	0	0	0	0	0	0	0	0	A	C2	1	cervical	1	C4	3	C2	1	C5	4	C2	1	Tetraplegia	1	7	No	0	No	0	25	14	2	2	2	2
20000	36	182	67	acute I	6	13	11	8	1	3	0	1	0	10	3	0	6	1	1	1	1	0	0	D	C4	3	cervical	1	C4	3	C5	4	L1	20	L2	21	Tetraplegia	1	30	Yes	1	No	0	89	45	2	2	2	2
20000		179		acute I	5	13	9	6	2	1	0	1	0	10	3	0	4	1	1	1	1	0	0	D	C5	4	cervical	1	C5	4	C5	4	C7	6	C8	7	Tetraplegia	1	28	Yes	1	No	0			2	2	2	2
20000	0	180		acute I	13	19	6	2	3	3	0	4	0	10	9	0	0	1	2	1	1	0	0	A	T10	17	thoracic	2	T10	17	T12	19	T10	17	T12	19	Paraplegia	0	50	No	0	No	0	74	36	2	2	2	2
20000	22	173		acute I	11	35	12	6	3	3	1	1	0	10	15	10	4	1	2	2	2	0	0	C	L1	20	lumbar	3	L2	21	L1	20	intact	88	intact	88	Paraplegia	0	50	Yes	1	No	0	112	56	2	2	2	2
20000	0	187	44	acute I	14	18	3	0	3	3	1	4	0	10	3	5	0	0	1	1	1	0	0	A	C5	4	cervical	1	T9	16	T8	15	C8	7	C5	4	Tetraplegia	1	50	No	0	No	0	57	32	2	2	2	2
20000	41	172		acute I	3	35	3	0	2	1	0	0	0	10	15	10	0	0	1	1	1	0	0	D	C5	4	cervical	1	C5	4	C5	4	C5	4	C5	4	Tetraplegia	1	30	Yes	1	No	0	89	45	2	2	2	2
20000	1	176		acute I	0	10	0	0	0	0	0	0	0	10	0	0	0	0	0	0	0	0	0	C	C1	0	cervical	1	C3	2	C1	0	C3	2	C1	0	Tetraplegia	1	10	No	0	No	0	71	36	2	2	1	2
20000	0	174		acute I	0	13	3	0	0	0	0	0	0	10	3	0	0	0	1	1	1	0	0	A	T4	11	thoracic	2	T8	15	T4	11	T8	15	T4	11	Paraplegia	0	50	No	0	No	0	53	30	2	2	2	2
20000	0	172		acute I	10	10	3	0	3	3	0	1	0	10	0	0	0	0	1	1	1	0	0	A	T10	17	thoracic	2	T10	17	T10	17	T10	17	T10	17	Paraplegia	0	50	No	0	No	0	70	35	2	2	2	2
20000	17	168		acute I	0	6	0	0	0	0	0	0	0	6	0	0	0	0	0	0	0	0	0	C	C4	3	cervical	1	C5	4	C5	4	C4	3	C6	5	Tetraplegia	1	16	Yes	1	No	0	79	34	2	2	2	1
40000	0	170	29	acute I	13	14	10	5	4	2	1	2	0	10	4	0	2	1	2	2	1	0	0	B	L1	20	lumbar	3	L1	20	L1	20	L2	21	L2	21	Paraplegia	0	50	No	0	No	0	90	44	2	2	2	2
40000	30	168	38	acute I	16	26	12	8	4	2	2	2	2	10	4	10	6	1	1	1	1	0	1	C	C4	3	cervical	1	C4	3	C5	4	C5	4	C5	4	Tetraplegia	1	6	Yes	1	No	0	78	50	2	2	2	2
40000	0	185	19	acute I	6	14	1	1	3	1	0	0	0	10	4	0	1	0	0	0	0	0	0	B	T12	19	thoracic	2	T12	19	T12	19	T12	19	T12	19	Paraplegia	0	50	No	0	No	0	100	49	2	2	2	2
40000	0	183	35	acute I	12	18	2	0	4	2	0	2	0	10	8	0	0	0	2	0	0	0	0	A	C6	5	cervical	1	T7	14	T3	10	C6	5	T3	10	Paraplegia	0	50	No	0	No	0	48	28	2	2	2	2
40000	0	160	28	acute I	2	15	0	0	0	0	0	0	0	10	0	5	0	0	0	0	0	0	0	A	C6	5	cervical	1	C6	5	C6	5	C7	6	C7	6	Tetraplegia	1	25	No	0	No	0	34	20	2	2	2	2
40000	0	170	32	acute I	0	10	0	0	0	0	0	0	0	10	0	0	0	0	0	0	0	0	0	A	C4	3	cervical	1	C4	3	C4	3	C4	3	C4	3	Tetraplegia	1	0	No	0	No	0	12	6	2	2	2	0
40000	0	168	67	acute I	0	15	6	0	0	0	0	0	0	10	0	5	0	0	2	2	2	0	0	B	C6	5	cervical	1	C6	5	C6	5	C6	5	C6	5	Tetraplegia	1	20	No	0	No	0	37	17	2	2	2	2
40000	0	186	42	acute I	11	15	6	3	4	2	0	1	0	10	0	5	3	0	1	1	1	0	0	A	T6	13	thoracic	2	T6	13	T6	13	T6	13	T6	13	Paraplegia	0	50	No	0	No	0	60	28	2	2	2	2
40000	0	188	19	acute I	0	2	0	0	0	0	0	0	0	2	0	0	0	0	0	0	0	0	0	A	C4	3	cervical	1	C4	3	C4	3	C5	4	C5	4	Tetraplegia	1	0	No	0	No	0	22	11	2	2	2	2
40000	18	195	32	acute I	20	36	19	10	4	3	3	3	3	10	12	10	6	2	2	2	2	0	3	B	L2	21	lumbar	3	L2	21	L2	21	L4	23	L5	24	Paraplegia	0	50	No	0	No	0	96	47	2	2	2	2
40000	2	190	26	acute I	0	15	0	0	0	0	0	0	0	10	0	5	0	0	0	0	0	0	0	C	C5	4	cervical	1	C5	4	C5	4	C5	4	C5	4	Tetraplegia	1	10	No	0	No	0	24	12	2	2	2	2
40000	37	170	48	acute I	14	37	19	10	3	3	2	1	1	10	15	10	6	2	2	2	2	1	2	D	C5	4	cervical	1	C5	4	C6	5	intact	88	intact	88	Tetraplegia	1	35	Yes	1	No	0	112	56	2	2	2	2
40000	0	180	52	acute I	2	10	5	1	2	0	0	0	0	10	0	0	1	0	2	2	0	0	0	A	C5	4	cervical	1	C6	5	C6	5	C5	4	C6	5	Tetraplegia	1	18	No	0	No	0	19	8	2	2	2	2
40000	6	187	47	acute I	0	10	0	0	0	0	0	0	0	10	0	0	0	0	0	0	0	0	0	A	C4	3	cervical	1	C4	3	C4	3	C5	4	C5	4	Tetraplegia	1	2	No	0	No	0	32	20	2	2	2	2
40000	0	178	70	acute I	4	15	0	0	4	0	0	0	0	10	0	5	0	0	0	0	0	0	0	A	T3	10	thoracic	2	T3	10	T3	10	T3	10	T3	10	Paraplegia	0	50	No	0	No	0	40	20	2	2	2	2
40000	0	183	32	acute I	12	24	6	2	4	3	0	1	0	10	4	10	1	1	2	2	0	0	0	A	T12	19	thoracic	2	T12	19	T12	19	T12	19	T12	19	Paraplegia	0	50	No	0	No	0	76	38	2	2	2	2
40000	37	182	68	acute I	6	21	9	5	3	1	0	0	0	10	4	5	3	1	1	1	1	0	1	D	C4	3	cervical	1	C5	4	C4	3	C5	4	C5	4	Tetraplegia	1	29	Yes	1	No	0	88	32	2	2	2	2
40000	0	173	18	acute I	0	13	3	0	0	0	0	0	0	8	0	5	0	0	1	1	1	0	0	A	C4	3	cervical	1	C4	3	C4	3	C4	3	C4	3	Tetraplegia	1	0	No	0	No	0	12	6	2	2	2	0
40000	0	162	47	acute I	13	13	6	0	3	1	1	3	2	10	3	0	0	0	2	2	2	0	0	A	T10	17	thoracic	2	T10	17	T10	17	T10	17	T10	17	Paraplegia	0	50	No	0	No	0	72	36	2	2	2	2
40000	0	182	68	acute I	1	10	0	0	0	0	0	0	0	10	0	0	0	0	0	0	0	0	0	A	C4	3	cervical	1	C4	3	C5	4	C5	4	C5	4	Tetraplegia	1	10	No	0	No	0	47	22	2	2	2	2
40000	0	174	22	very acute	0	10	0	0	0	0	0	0	0	10	0	0	0	0	0	0	0	0	0	B	C5	4	cervical	1	C5	4	C5	4	C5	4	C5	4	Tetraplegia	1	14	No	0	No	0	76	38	2	2	2	2
40000	36	176	23	acute I	8	19	13	6	2	2	1	1	1	10	3	5	4	1	2	2	1	1	1	D	C6	5	cervical	1	C6	5	C6	5	C7	6	C6	5	Tetraplegia	1	23	Yes	1	No	0	52	29	2	2	2	2
40000	0	175	23	acute I	7	18	9	4	2	1	0	2	0	10	0	8	2	1	2	2	1	0	0	A	C7	6	cervical	1	C7	6	C7	6	C7	6	C7	6	Tetraplegia	1	30	No	0	No	0	27	12	2	2	2	2
40000	0	186	55	acute I	10	15	2	0	3	1	0	3	0	10	0	5	0	0	1	1	0	0	0	A	T2	9	thoracic	2	T2	9	T3	10	T2	9	T3	10	Paraplegia	0	50	No	0	No	0	39	19	2	2	2	2
40000	0	175	27	acute I	15	27	12	5	3	2	1	4	2	10	11	5	4	1	2	2	2	0	1	A	T3	10	thoracic	2	T4	11	T3	10	T4	11	T3	10	Paraplegia	0	50	No	0	No	0	42	22	2	2	2	2
40000	0	177	30	acute I	18	35	15	8	3	3	2	4	3	10	11	10	6	1	2	2	2	0	1	A	T4	11	thoracic	2	T4	11	T4	11	T4	11	T4	11	Paraplegia	0	50	No	0	No	0	46	23	2	2	2	2
40000	20	173	47	acute I	9	37	9	6	2	1	1	1	1	10	15	10	4	1	1	1	1	0	0	C	L1	20	lumbar	3	L1	20	L1	20	L3	22	L3	22	Paraplegia	0	50	Yes	1	No	0	98	54	2	2	2	2
40000	0	183	53	acute I	0	0	0	0	0	0	0	0	0	0	0	0	0	0	0	0	0	0	0	A	T9	16	thoracic	2	T9	16	T10	17	T9	16	T10	17	Paraplegia	0	50	No	0	No	0	66	32	2	2	2	2
40000	22	173	71	acute I	1	10	0	0	1	0	0	0	0	10	0	0	0	0	0	0	0	0	0	C	C5	4	cervical	1	C5	4	C5	4	C5	4	C5	4	Tetraplegia	1	23	No	0	No	0	84	34	2	2	2	2
40000	15		72	acute I	0	10	0	0	0	0	0	0	0	10	0	0	0	0	0	0	0	0	0	C	C4	3	cervical	1	C5	4	C5	4	C4	3	C4	3	Tetraplegia	1	7	No	0	No	0	38	17	2	2	2	2
40000	0	179	25	acute I	5	10	0	0	3	1	0	0	0	10	0	0	0	0	0	0	0	0	0	A	T12	19	thoracic	2	L1	20	T12	19	L1	20	T12	19	Paraplegia	0	50	No	0	No	0	78	40	2	2	2	2
40000	50	175	63	acute I	8	37	14	7	2	1	1	1	1	10	15	10	4	1	2	2	1	0	2	D	C4	3	cervical	1	C4	3	C5	4	C5	4	C5	4	Tetraplegia	1	22	Yes	1	No	0	112	56	2	2	2	2
40000	0	184	23	acute I	0	2	0	0	0	0	0	0	0	2	0	0	0	0	0	0	0	0	0	A	C5	4	cervical	1	C5	4	C5	4	C5	4	C5	4	Tetraplegia	1	11	No	0	No	0	28	14	2	2	2	2
40000	0	176	23	acute I	8	15	8	3	3	2	0	1	0	10	0	5	2	1	2	2	1	0	0	A	T4	11	thoracic	2	T4	11	T6	13	T4	11	T6	13	Paraplegia	0	50	No	0	No	0	49	23	2	2	2	2
40000	0		38	acute I	2	10	0	0	2	0	0	0	0	10	0	0	0	0	0	0	0	0	0	A	T6	13	thoracic	2	T6	13	T6	13	T6	13	T6	13	Paraplegia	0	50	No	0	No	0	52	26	2	2	2	2
40000	0	177	16	very acute	2	6	0	0	2	0	0	0	0	6	0	0	0	0	0	0	0	0	0	B	C6	5	cervical	1	C6	5	C6	5	C6	5	C6	5	Tetraplegia	1	22	No	0	No	0	38	19	2	2	2	2
40000	0	175	17	acute I	13	21	14	7	3	3	1	3	0	10	6	5	6	1	2	2	2	0	1	A	T6	13	thoracic	2	T6	13	T6	13	T6	13	T6	13	Paraplegia	0	50	No	0	No	0	54	27	2	2	2	2
40000	0	172	51	acute I	12	26	13	6	3	2	1	2	1	10	9	5	4	1	2	2	2	0	1	A	T4	11	thoracic	2	T5	12	T4	11	T5	12	T4	11	Paraplegia	0	50	No	0	No	0	47	24	2	2	2	2
50000	43		54	acute I	3	19	9	3	0	0	1	1	1	10	4	5	1	1	2	2	1	0	1	D	C4	3	cervical	1	C5	4	C6	5	C4	3	intact	88	Tetraplegia	1	36	Yes	1	No	0	110	54	2	2	2	1
50000	30		32	acute I	6	30	0	0	3	2	0	0	0	10	15	5	0	0	0	0	0	0	0	D	C5	4	cervical	1	C5	4	C5	4	intact	88	C6	5	Tetraplegia	1	30	Yes	1	No	0	112	56	2	2	2	2
50000	35		37	acute I	17	39	21	10	4	2	2	3	2	10	15	10	6	2	4	2	2	2	1	D	C3	2	cervical	1	C3	2	L2	21	C3	2	intact	88	Tetraplegia	1	45	Yes	1	No	0	107	51	2	2	1	1
50000	0		41	acute I	0	2	0	0	0	0	0	0	0	2	0	0	0	0	0	0	0	0	0	A	C1	0	cervical	1	C1	0	C1	0	C1	0	C1	0	Tetraplegia	1	0	No	0	No	0	4	2	1	1	0	0
50000	0		66	acute I	11	6	5	0	2	2	1	2	1	2	4	0	0	0	2	2	1	0	0	A	T4	11	thoracic	2	T4	11	T4	11	T4	11	T4	11	Paraplegia	0	50	No	0	No	0	48	24	2	2	2	2
50000	18		73	acute I	0	2	0	0	0	0	0	0	0	2	0	0	0	0	0	0	0	0	0	C	C3	2	cervical	1	C3	2	C3	2	C3	2	C3	2	Tetraplegia	1	14	Yes	1	No	0	60	30	2	2	1	1
50000	0		39	acute I	10	14	7	2	4	2	0	0	0	10	4	0	2	0	2	2	1	0	0	A	T3	10	thoracic	2	T3	10	T4	11	T3	10	T4	11	Paraplegia	0	50	No	0	No	0	54	28	2	2	2	2
50000	0		72	acute I	0	8	0	0	0	0	0	0	0	4	4	0	0	0	0	0	0	0	0	A	C5	4	cervical	1	C5	4	C5	4	T2	9	C5	4	Tetraplegia	1	12	No	0	No	0	55	26	2	2	2	2
50000	26	175	37	acute I	13	14	7	2	4	2	1	2	1	10	4	0	2	0	2	2	1	0	0	D	T12	19	thoracic	2	T12	19	T12	19	T12	19	T12	19	Paraplegia	0	50	Yes	1	No	0	94	47	2	2	2	2
50000	0		65	acute I	11	10	4	2	4	2	1	1	0	10	0	0	2	0	1	1	0	0	0	A	T3	10	thoracic	2	T3	10	T3	10	T3	10	T3	10	Paraplegia	0	50	No	0	No	0	42	21	2	2	2	2
50000	0		26	acute I	0	0	0	0	0	0	0	0	0	0	0	0	0	0	0	0	0	0	0	A	C1	0	cervical	1	C1	0	C1	0	C1	0	C1	0	Tetraplegia	1	0	No	0	No	0	6	3	2	1	0	0
50000	0		19	acute I	0	2	0	0	0	0	0	0	0	2	0	0	0	0	0	0	0	0	0	A	C3	2	cervical	1	C3	2	C3	2	C3	2	C3	2	Tetraplegia	1	0	No	0	No	0	12	6	2	2	1	1
50000	0		66	acute I	1	2	0	0	1	0	0	0	0	2	0	0	0	0	0	0	0	0	0	A	C5	4	cervical	1	C7	6	C6	5	C5	4	C5	4	Tetraplegia	1	33	No	0	No	0	32	16	2	2	2	2
50000	0		60	acute I	0	0	0	0	0	0	0	0	0	0	0	0	0	0	0	0	0	0	0	A	C1	0	cervical	1	C1	0	C1	0	C1	0	C1	0	Tetraplegia	1	0	No	0	No	0	0	0	0	0	0	0
50000	0		51	acute I	0	0	0	0	0	0	0	0	0	0	0	0	0	0	0	0	0	0	0	A	C3	2	cervical	1	C3	2	C3	2	C3	2	C3	2	Tetraplegia	1	0	No	0	No	0	12	6	2	2	1	1
60000	16		27	acute I	12	27	10	3	4	2	1	1	0	10	12	5	2	1	2	2	2	0	1	C	T4	11	thoracic	2	T4	11	T4	11	T4	11	T4	11	Paraplegia	0	50	No	0	No	0	78	39	2	2	2	2
60000	0		65	acute I	2	10	0	0	2	0	0	0	0	10	0	0	0	0	0	0	0	0	0	A	C5	4	cervical	1	C5	4	T4	11	C7	6	T4	11	Tetraplegia	1	39	No	0	No	0	42	20	2	2	2	2
60000	30		33	acute I	15	19	10	7	4	3	1	2	1	10	4	5	5	1	1	1	1	0	0	D	L3	22	lumbar	3	L3	22	L3	22	L4	23	L4	23	Paraplegia	0	50	Yes	1	No	0	102	51	2	2	2	2
60000	41	168	57	acute I	12	33	23	8	3	1	2	2	1	10	12	10	4	2	3	5	5	2	0	D	C6	5	cervical	1	T1	8	C6	5	intact	88	intact	88	Tetraplegia	1	46	Yes	1	No	0	112	56	2	2	2	2
60000	44		44	acute I	13	39	12	6	4	2	1	2	1	10	15	10	6	0	3	3	0	0	0	D	L4	23	lumbar	3	L5	24	L4	23	intact	88	intact	88	Paraplegia	0	50	Yes	1	No	0	112	56	2	2	2	2
60000	0		42	acute I	7	19	4	0	4	1	0	0	0	10	4	5	0	0	2	2	0	0	0	A	T12	19	thoracic	2	T12	19	T12	19	T12	19	T12	19	Paraplegia	0	50	No	0	No	0	79	39	2	2	2	2
60000	34		57	acute I	12	25	4	1	4	2	1	1	1	10	15	0	1	0	3	0	0	0	0	D	T10	17	thoracic	2	T10	17	T10	17	T10	17	T10	17	Paraplegia	0	50	Yes	1	No	0	90	45	2	2	2	2
60000	50		23	acute I	20	40	40	10	4	3	3	3	3	10	15	10	6	2	8	8	8	3	3	E	intact	9999			intact	88	intact	88	intact	88	intact	88			50	Yes	1	No	0	112	56	2	2	2	2
60000	0		60	very acute	0	10	0	0	0	0	0	0	0	10	0	0	0	0	0	0	0	0	0	B	C4	3	cervical	1	C5	4	C5	4	C4	3	C4	3	Tetraplegia	1	10	No	0	No	0	60	30	2	2	2	1
60000	0		71	acute I	2	10	0	0	2	0	0	0	0	10	0	0	0	0	0	0	0	0	0	C	C5	4	cervical	1	C5	4	C5	4	T8	15	T8	15	Tetraplegia	1	30	No	0	No	0	86	43	2	2	2	2
60000	35	187	40	acute I	16	25	15	9	4	3	1	3	1	10	8	5	6	2	2	2	2	0	0	D	L2	21	lumbar	3	L3	22	L2	21	L3	22	S1	25	Paraplegia	0	50	Yes	1	No	0	97	47	2	2	2	2
60000	0	155	63	acute I	4	7	0	0	0	1	0	0	0	2	0	5	0	0	0	0	0	0	0	B	C7	6	cervical	1	C7	6	C7	6	C7	6	C7	6	Tetraplegia	1	46	No	0	No	0	34	18	2	2	2	2
60000	50	164	18	acute I	0	19	12	8	0	0	0	0	0	10	4	5	6	1	2	2	0	0	0	D	C7	6	cervical	1	C7	6	C8	7	intact	88	T11	18	Tetraplegia	1	37	Yes	1	No	0	102	56	2	2	2	2
60000	43	166	82	acute I	0	15	0	0	0	0	0	0	0	10	0	5	0	0	0	0	0	0	0	D	C5	4	cervical	1	C6	5	C5	4	T10	17	intact	88	Tetraplegia	1	29	Yes	1	No	0	90	34	2	2	2	2
60000	50	178	66	very acute	6	10	3	3	3	1	0	0	0	10	0	0	3	0	0	0	0	0	0	D	C4	3	cervical	1	intact	88	C5	4	L3	22	C4	3	Tetraplegia	1	42	Yes	1	No	0	99	54	2	2	2	2
60000	42		34	acute I	16	35	7	3	4	3	1	3	1	10	15	10	1	1	2	2	0	0	0	D	T8	15	thoracic	2	T8	15	T8	15	T8	15	T8	15	Paraplegia	0	50	Yes	1	No	0	103	47	2	2	2	2
60000	0	165	15	acute I	0	14	0	0	0	0	0	0	0	10	4	0	0	0	0	0	0	0	0	A	C5	4	cervical	1	C5	4	C5	4	C7	6	C6	5	Tetraplegia	1	13	No	0	No	0	40	21	2	2	2	2
60000	0	170	45	acute I	0	8	0	0	0	0	0	0	0	8	0	0	0	0	0	0	0	0	0	A	C5	4	cervical	1	C5	4	C5	4	C8	7	T4	11	Tetraplegia	1	15	No	0	No	0	53	26	2	2	2	2
60000	50		25	acute I	19	28	30	10	4	3	3	3	2	10	8	5	6	2	5	5	5	2	3	D	L4	23	lumbar	3	intact	88	intact	88	intact	88	L4	23	Paraplegia	0	50	Yes	1	No	0	112	56	2	2	2	2
60000	0	174	70	acute I	0	0	0	0	0	0	0	0	0	0	0	0	0	0	0	0	0	0	0	A	C6	5	cervical	1	C7	6	C6	5	C7	6	C7	6	Tetraplegia	1	25	No	0	No	0	26	13	2	2	2	2
60000	46		56	acute I	20	29	27	10	4	3	3	3	3	10	4	10	6	2	4	4	4	2	3	D	L4	23	lumbar	3	L5	24	S1	25	intact	88	L4	23	Paraplegia	0	50	Yes	1	No	0	107	56	2	2	2	2
60000	0		61	acute I	0	0	0	0	0	0	0	0	0	0	0	0	0	0	0	0	0	0	0	A	C5	4	cervical	1	C5	4	C6	5	C6	5	C6	5	Tetraplegia	1	22	No	0	No	0	22	11	2	2	2	2
60000	40		81	acute I	11	10	2	2	4	2	0	1	0	10	0	0	2	0	0	0	0	0	0	D	L3	22	lumbar	3	L3	22	L4	23	intact	88	intact	88	Paraplegia	0	50	Yes	1	No	0	112	56	2	2	2	2
60000	0	162	47	acute I	0	2	0	0	0	0	0	0	0	2	0	0	0	0	0	0	0	0	0	A	C5	4	cervical	1	C5	4	C5	4	C5	4	C5	4	Tetraplegia	1	16	No	0	No	0	19	10	2	2	2	2
60000	32	186	66	acute I	8	15	1	1	3	1	0	0	0	10	0	5	1	0	0	0	0	0	0	D	C5	4	cervical	1	C5	4	C5	4	C5	4	C5	4	Tetraplegia	1	25	Yes	1	No	0	84	52	2	2	2	2
60000	0	169	55	acute I	14	10	1	1	4	3	1	2	0	10	0	0	1	0	0	0	0	0	0	A	L1	20	lumbar	3	L1	20	L1	20	L1	20	L1	20	Paraplegia	0	50	No	0	No	0	82	41	2	2	2	2
60000	50	186	62	acute I	3	30	27	10	2	1	0	0	0	10	15	5	6	2	8	8	0	1	0	D	C4	3	cervical	1	C5	4	C5	4	C4	3	C4	3	Tetraplegia	1	35	Yes	1	No	0	109	53	2	2	2	1
60000	30	185	42	acute I	0	14	0	0	0	0	0	0	0	10	4	0	0	0	0	0	0	0	0	C	C6	5	cervical	1	C6	5	C6	5	C6	5	C6	5	Tetraplegia	1	19	Yes	1	No	0	73	35	2	2	2	2
60000	0	186	26	acute I	0	13	0	0	0	0	0	0	0	8	0	5	0	0	0	0	0	0	0	A	C4	3	cervical	1	C4	3	C4	3	C5	4	C5	4	Tetraplegia	1	1	No	0	No	0	16	8	2	2	2	2
60000	0	180	35	acute I	0	19	0	0	0	0	0	0	0	10	4	5	0	0	0	0	0	0	0	B	C4	3	cervical	1	C4	3	C4	3	C4	3	C4	3	Tetraplegia	1	0	No	0	No	0	12	6	2	2	2	0
60000	0	163	40	acute I	10	10	0	0	4	2	0	0	0	10	0	0	0	0	0	0	0	0	0	A	T10	17	thoracic	2	T10	17	T10	17	T10	17	T10	17	Paraplegia	0	50	No	0	No	0	72	36	2	2	2	2
60000	0	158	43	acute I	13	10	1	1	4	2	0	3	0	10	0	0	1	0	0	0	0	0	0	C	L1	20	lumbar	3	L1	20	L1	20	intact	88	intact	88	Paraplegia	0	50	Yes	1	No	0	112	56	2	2	2	2
60000	41	180	52	acute I	16	18	6	6	4	3	1	3	1	10	8	0	4	1	0	0	0	0	0	D	T10	17	thoracic	2	intact	88	T10	17	intact	88	T10	17	Paraplegia	0	50	Yes	1	No	0	112	56	2	2	2	2
60000	0	186	35	acute I	8	18	0	0	3	1	0	0	0	10	8	0	0	0	0	0	0	0	0	A	T4	11	thoracic	2	T4	11	T4	11	T4	11	T4	11	Paraplegia	0	50	No	0	No	0	44	22	2	2	2	2
60000	0	178	36	acute I	2	2	0	0	2	0	0	0	0	2	0	0	0	0	0	0	0	0	0	A	T12	19	thoracic	2	T12	19	T12	19	T12	19	T12	19	Paraplegia	0	50	No	0	No	0	76	38	2	2	2	2
60000	50	152	74	acute I	11	19	14	4	3	2	1	1	0	10	4	5	2	1	3	3	3	1	0	D	C8	7	cervical	1	C8	7	intact	88	intact	88	intact	88	Tetraplegia	1	47	Yes	1	No	0	112	56	2	2	2	2
60000	0	175	41	very acute	4	10	0	0	4	0	0	0	0	10	0	0	0	0	0	0	0	0	0	A	T10	17	thoracic	2	T10	17	T10	17	T10	17	T10	17	Paraplegia	0	50	No	0	No	0	72	36	2	2	2	2
60000	18	159	82	acute I	0	10	2	0	0	0	0	0	0	10	0	0	0	0	1	1	0	0	0	C	C4	3	cervical	1	C4	3	C4	3	T3	10	T3	10	Tetraplegia	1	6	No	0	No	0	54	27	2	2	2	2
60000	18	177	69	acute I	0	10	0	0	0	0	0	0	0	10	0	0	0	0	0	0	0	0	0	A	C5	4	cervical	1	C5	4	C5	4	C5	4	C5	4	Tetraplegia	1	9	No	0	No	0	19	10	2	2	2	2
60000	0	170	64	acute I	4	10	0	0	2	1	0	0	0	10	0	0	0	0	0	0	0	0	0	A	C6	5	cervical	1	C7	6	C7	6	C6	5	C6	5	Tetraplegia	1	32	No	0	No	0	26	13	2	2	2	2
60000	0	194	41	very acute	4	14	0	0	2	1	0	0	0	10	4	0	0	0	0	0	0	0	0	A	C4	3	cervical	1	C5	4	C5	4	C4	3	C4	3	Tetraplegia	1	23	No	0	No	0	32	14	2	2	2	1
60000	0	180	37	acute I	11	15	0	0	4	2	0	1	0	10	0	5	0	0	0	0	0	0	0	A	not testable		not testable		T12	19	not testable		T12	19	T12	19	not testable			No	0	No	0	76	38	2	2	2	2
60000	32	165	65	acute I	13	14	10	4	4	2	0	2	1	10	4	0	2	1	2	2	2	0	0	B	L3	22	lumbar	3	L3	22	L4	23	intact	88	intact	88	Paraplegia	0	50	No	0	No	0	112	56	2	2	2	2
60000	50	178	67	acute I	18	40	30	10	4	3	3	3	1	10	15	10	6	2	5	5	5	2	3	D	C8	7	cervical	1	intact	88	C8	7	intact	88	intact	88	Tetraplegia	1	46	Yes	1	No	0	112	56	2	2	2	2
60000	6	176	23	acute I	16	29	15	6	4	3	1	3	1	10	12	5	2	2	2	2	2	0	3	C	T12	19	thoracic	2	T12	19	T12	19	T12	19	T12	19	Paraplegia	0	50	No	0	No	0	86	43	2	2	2	2
60000	48	165	20	acute I	8	14	3	3	3	1	0	0	0	10	4	0	2	1	0	0	0	0	0	D	C6	5	cervical	1	C8	7	C6	5	T10	17	T10	17	Tetraplegia	1	44	No	0	No	0	112	56	2	2	2	2
60000	0	185	27	acute I	13	10	8	3	4	2	1	2	0	10	0	0	1	1	2	2	1	0	0	A	T7	14	thoracic	2	T7	14	T7	14	T7	14	T7	14	Paraplegia	0	50	No	0	No	0	58	29	2	2	2	2
60000	0	188	21	very acute	0	0	0	0	0	0	0	0	0	0	0	0	0	0	0	0	0	0	0	A	not testable		not testable		not testable		not testable		T5	12	T5	12	not testable		21	No	0	No	0	52	26	2	2	2	2
60000	0	188	45	acute I	10	14	0	0	4	2	0	0	0	10	4	0	0	0	0	0	0	0	0	A	T11	18	thoracic	2	T11	18	T11	18	T11	18	T11	18	Paraplegia	0	50	No	0	No	0	74	37	2	2	2	2
60000	0	175	23	acute I	10	14	0	0	4	2	0	0	0	10	4	0	0	0	0	0	0	0	0	A	T7	14	thoracic	2	T7	14	T7	14	T7	14	T7	14	Paraplegia	0	50	No	0	No	0	56	28	2	2	2	2
60000	47	185	20	acute I	19	31	7	7	4	3	3	3	2	10	8	10	5	1	0	0	0	0	0	D	L4	23	lumbar	3	L5	24	L4	23	intact	88	intact	88	Paraplegia	0	50	Yes	1	No	0	112	56	2	2	2	2
60000	0	163	68	acute I	16	15	0	0	4	3	1	3	1	10	0	5	0	0	0	0	0	0	0	A	T3	10	thoracic	2	T3	10	T3	10	T3	10	T3	10	Paraplegia	0	50	No	0	No	0	42	21	2	2	2	2
60000	0	180	64	acute I	10	19	5	0	4	1	0	1	0	10	4	5	0	0	2	2	1	0	0	A	T11	18	thoracic	2	T11	18	T11	18	T11	18	T11	18	Paraplegia	0	50	No	0	No	0	74	37	2	2	2	2
60000	0	153	60	acute I	10	19	7	3	4	2	0	0	0	10	4	5	1	1	2	2	0	0	0	A	T3	10	thoracic	2	T3	10	T3	10	T3	10	T3	10	Paraplegia	0	50	No	0	No	0	58	29	2	2	2	2
60000	38	180	19	acute I	20	40	16	10	4	3	3	3	3	10	15	10	6	2	2	2	2	0	0	D	L2	21	lumbar	3	L2	21	L2	21	L3	22	L3	22	Paraplegia	0	50	Yes	1	No	0	106	53	2	2	2	2
60000	0	176	65	acute I	2	0	0	0	2	0	0	0	0	0	0	0	0	0	0	0	0	0	0	B	T6	13	thoracic	2	T6	13	T9	16	T6	13	T9	16	Paraplegia	0	50	No	0	No	0	70	26	2	2	2	2
60000	40	170	41	acute I	19	40	21	10	3	3	3	3	3	10	15	10	6	2	3	3	1	1	3	D	C6	5	cervical	1	C6	5	C8	7	T12	19	C7	6	Tetraplegia	1	34	Yes	1	No	0	84	47	2	2	2	2
60000	50	176	54	very acute	20	40	40	10	4	3	3	3	3	10	15	10	6	2	8	8	8	3	3	D	C6	5	cervical	1	C6	5	C6	5	intact	88	intact	88	Tetraplegia	1	44	Yes	1	No	0	112	56	2	2	2	2
60000	4	175	37	acute I	13	10	1	1	4	3	1	1	0	10	0	0	1	0	0	0	0	0	0	A	L1	20	lumbar	3	L1	20	L1	20	L2	21	L2	21	Paraplegia	0	50	No	0	No	0	90	45	2	2	2	2
60000	0	169	49	acute I	0	0	0	0	0	0	0	0	0	0	0	0	0	0	0	0	0	0	0	A	T2	9	thoracic	2	T2	9	T2	9	T2	9	T2	9	Paraplegia	0	50	No	0	No	0	40	20	2	2	2	2
60000	30	181	76	acute I	16	15	2	2	4	3	1	3	1	10	0	5	2	0	0	0	0	0	0	D	C8	7	cervical	1	T7	14	T7	14	C8	7	C8	7	Tetraplegia	1	50	Yes	1	No	0	83	48	2	2	2	2
60000	47	189	25	acute I	17	40	19	10	4	3	2	3	1	10	15	10	6	2	4	4	0	1	0	D	L1	20	lumbar	3	L3	22	L3	22	L1	20	L1	20	Paraplegia	0	50	Yes	1	No	0	96	48	2	2	2	2
60000	9	185	25	acute I	13	22	5	1	4	3	1	1	0	10	12	0	0	1	2	2	0	0	0	B	L1	20	lumbar	3	L2	21	L1	20	L1	20	L2	21	Paraplegia	0	50	No	0	No	0	84	41	2	2	2	2
60000	41	165	48	acute I	14	35	7	3	4	3	0	3	0	10	15	10	1	1	2	2	0	0	0	D	T4	11	thoracic	2	T4	11	T4	11	T4	11	T4	11	Paraplegia	0	50	Yes	1	No	0	82	37	2	2	2	2
60000	6	183	19	acute I	18	27	10	4	4	3	2	3	2	10	12	5	1	2	2	2	2	0	0	B	T12	19	thoracic	2	T12	19	L1	20	T12	19	L2	21	Paraplegia	0	50	No	0	No	0	82	39	2	2	2	2
60000	20	184	28	acute I	0	10	0	0	0	0	0	0	0	10	0	0	0	0	0	0	0	0	0	D	C5	4	cervical	1	C5	4	C5	4	C5	4	C5	4	Tetraplegia	1	21	No	0	No	0	64	32	2	2	2	2
60000	0	171	15	acute I	0	14	0	0	0	0	0	0	0	10	4	0	0	0	0	0	0	0	0	B	C4	3	cervical	1	C5	4	C5	4	C4	3	C4	3	Tetraplegia	1	9	No	0	No	0	25	13	2	2	2	0
60000	2	183	68	acute I	0	2	0	0	0	0	0	0	0	2	0	0	0	0	0	0	0	0	0	C	C4	3	cervical	1	C4	3	C4	3	intact	88	intact	88	Tetraplegia	1	3	No	0	No	0	112	56	2	2	2	2
60000	0	185	28	acute I	11	23	5	1	4	2	0	1	0	10	8	5	1	0	2	2	0	0	0	A	T7	14	thoracic	2	T8	15	T7	14	T8	15	T7	14	Paraplegia	0	50	No	0	No	0	58	30	2	2	2	2
60000	0	175	33	acute I	12	14	1	1	4	2	1	1	0	10	4	0	1	0	0	0	0	0	0	A	T5	12	thoracic	2	T5	12	T5	12	T5	12	T5	12	Paraplegia	0	50	No	0	No	0	48	24	2	2	2	2
60000	0	185	41	acute I	10	27	8	3	4	1	0	1	0	10	12	5	1	1	2	2	1	0	0	A	T7	14	thoracic	2	T7	14	T7	14	T7	14	T7	14	Paraplegia	0	50	No	0	No	0	58	29	2	2	2	2
60000	0	180	72	acute I	0	2	0	0	0	0	0	0	0	2	0	0	0	0	0	0	0	0	0	A	C4	3	cervical	1	C6	5	C6	5	C4	3	C4	3	Tetraplegia	1	41	No	0	No	0	31	15	2	2	2	1
60000	46	177	60	acute I	8	36	11	5	3	2	1	0	0	10	15	10	3	1	3	3	0	0	0	D	C2	1	cervical	1	C3	2	C2	1	C3	2	C2	1	Tetraplegia	1	39	Yes	1	No	0	72	25	2	2	0	0
60000	0	170	57	acute I	0	10	0	0	0	0	0	0	0	10	0	0	0	0	0	0	0	0	0	B	C4	3	cervical	1	C5	4	C4	3	C4	3	C4	3	Tetraplegia	1	7	No	0	No	0	12	6	2	2	2	0
60000	50	186	30	acute I	19	40	40	10	3	3	3	3	3	10	15	10	6	2	8	8	8	3	3	D	C4	3	cervical	1	T1	8	T2	9	C4	3	C4	3	Tetraplegia	1	50	Yes	1	No	0	60	29	2	2	2	1
60000	0	197	24	acute I	1	19	0	0	1	0	0	0	0	10	4	5	0	0	0	0	0	0	0	A	C4	3	cervical	1	C5	4	C5	4	C4	3	C4	3	Tetraplegia	1	10	No	0	No	0	12	6	2	2	2	0
60000	2	186	34	acute I	2	15	0	0	1	0	0	0	0	10	0	5	0	0	0	0	0	0	0	A	C4	3	cervical	1	T1	8	T3	10	C4	3	C4	3	Paraplegia	0	50	No	0	No	0	40	20	2	2	2	2
60000	0	182	35	acute I	0	8	0	0	0	0	0	0	0	8	0	0	0	0	0	0	0	0	0	A	C3	2	cervical	1	C3	2	C3	2	C3	2	C3	2	Tetraplegia	1	15	No	0	No	0	18	10	2	2	2	2
60000	34	170	27	acute I	16	33	16	7	4	3	1	3	1	10	15	5	4	2	3	3	1	1	1	D	T11	18	thoracic	2	T11	18	T11	18	T11	18	T11	18	Paraplegia	0	50	Yes	1	No	0	99	49	2	2	2	2
60000	50	180	38	acute I	16	40	40	10	4	3	3	1	1	10	15	10	6	2	8	8	8	3	3	D	C5	4	cervical	1	C6	5	C7	6	intact	88	C5	4	Tetraplegia	1	40	Yes	1	Yes	1	110	56	2	2	2	2
60000	47	177	19	acute I	6	10	8	5	3	1	0	0	0	10	0	0	3	1	2	1	0	0	0	D	C4	3	cervical	1	C5	4	C5	4	C5	4	C4	3	Tetraplegia	1	24	Yes	1	No	0	70	36	2	2	2	2
60000	0	175	72	acute I	2	10	0	0	0	1	0	0	0	10	0	0	0	0	0	0	0	0	0	A	C1	0	cervical	1	C1	0	C1	0	C1	0	C1	0	Tetraplegia	1	34	No	0	No	0	28	8	0	0	0	2
60000	0	185	23	acute I	1	8	0	0	1	0	0	0	0	8	0	0	0	0	0	0	0	0	0	B	C5	4	cervical	1	C5	4	C5	4	C5	4	C7	6	Tetraplegia	1	22	No	0	No	0	23	11	2	2	2	2
60000	0	172	49	acute I	11	14	1	1	4	1	1	1	0	10	4	0	1	0	0	0	0	0	0	A	T3	10	thoracic	2	T3	10	T4	11	T3	10	T4	11	Paraplegia	0	50	No	0	No	0	44	21	2	2	2	2
60000	11	172	41	acute I	16	20	8	4	4	3	1	3	1	10	4	5	2	1	2	2	0	0	0	C	C7	6	cervical	1	C7	6	C8	7	C7	6	C7	6	Tetraplegia	1	45	Yes	1	No	0	54	24	2	2	2	2
60000	40	180	52	acute I	14	32	24	10	4	1	1	3	1	10	15	5	6	2	4	4	4	1	1	D	C3	2	cervical	1	C3	2	C3	2	C3	2	C3	2	Tetraplegia	1	38	Yes	1	No	0	106	52	2	2	2	2
60000	2	164	33	acute I	20	27	17	10	4	3	3	3	3	10	12	5	6	2	2	2	2	0	1	A	T11	18	thoracic	2	T12	19	T11	18	T12	19	T11	18	Paraplegia	0	50	No	0	No	0	78	39	2	2	2	2
60000	4	183	28	acute I	8	19	7	2	3	1	0	1	0	10	4	5	0	1	2	2	1	0	0	A	C6	5	cervical	1	C6	5	C8	7	T2	9	C8	7	Tetraplegia	1	42	No	0	No	0	58	34	2	2	2	2
60000	4	170	30	acute I	10	18	6	2	4	2	0	0	0	10	8	0	1	1	2	2	0	0	0	C	T12	19	thoracic	2	L1	20	T12	19	L1	20	T12	19	Paraplegia	0	50	No	0	No	0	91	44	2	2	2	2
60000	0	174	19	acute I	0	10	0	0	0	0	0	0	0	10	0	0	0	0	0	0	0	0	0	A	C4	3	cervical	1	C5	4	C5	4	C4	3	C4	3	Tetraplegia	1	8	No	0	No	0	16	8	2	2	2	0
60000	0	182	51	acute I	11	14	3	1	4	2	0	1	0	10	4	0	1	0	2	0	0	0	0	A	T3	10	thoracic	2	T3	10	T3	10	T3	10	T3	10	Paraplegia	0	50	No	0	No	0	42	20	2	2	2	2
60000	20	180	31	acute I	11	10	6	2	4	2	0	1	0	10	0	0	1	1	2	2	0	0	0	D	C7	6	cervical	1	C7	6	C8	7	C8	7	C8	7	Tetraplegia	1	45	No	0	No	0	57	25	2	2	2	2
60000	0	185	21	acute I	0	10	0	0	0	0	0	0	0	10	0	0	0	0	0	0	0	0	0	A	C5	4	cervical	1	C5	4	C6	5	C5	4	C5	4	Tetraplegia	1	15	No	0	No	0	16	8	2	2	2	2
60000	50	165	58	acute I	20	40	40	10	4	3	3	3	3	10	15	10	6	2	8	8	8	3	3	D	C5	4	cervical	1	C5	4	C5	4	C6	5	C5	4	Tetraplegia	1	35	Yes	1	No	0	107	53	2	2	2	2
60000	9	183	47	acute I	15	14	6	1	4	3	1	3	0	10	4	0	1	0	2	2	1	0	0	A	L1	20	lumbar	3	L1	20	L1	20	L4	23	L4	23	Paraplegia	0	50	No	0	No	0	92	46	2	2	2	2
60000	0	163	52	acute I	0	2	0	0	0	0	0	0	0	2	0	0	0	0	0	0	0	0	0	A	C4	3	cervical	1	C5	4	C5	4	C4	3	C4	3	Tetraplegia	1	16	No	0	No	0	22	10	2	2	2	0
60000	40	180	22	very acute	20	30	27	10	4	3	3	3	3	10	15	0	6	2	4	4	4	2	3	D	L2	21	lumbar	3	L2	21	L2	21	intact	88	intact	88	Paraplegia	0	50	Yes	1	No	0	112	56	2	2	2	2
60000	0	183	17	acute I	11	19	0	0	4	1	1	1	0	10	4	5	0	0	0	0	0	0	0	A	T6	13	thoracic	2	T7	14	T6	13	T7	14	T6	13	Paraplegia	0	50	No	0	No	0	61	29	2	2	2	2
60000	0	178	29	acute I	13	10	4	2	4	2	1	2	0	10	0	0	0	1	2	0	0	0	0	A	T9	16	thoracic	2	T9	16	T9	16	T9	16	T9	16	Paraplegia	0	50	No	0	No	0	69	34	2	2	2	2
60000	47	184	41	acute I	18	40	27	10	4	3	3	3	1	10	15	10	6	2	5	5	2	2	3	D	T9	16	thoracic	2	T10	17	T9	16	T10	17	T9	16	Paraplegia	0	50	Yes	1	No	0	90	45	2	2	2	2
60000	41	185	44	acute I	13	10	16	7	4	2	1	2	0	10	0	0	4	1	3	3	3	0	0	A	C7	6	cervical	1	C7	6	T11	18	L3	22	T11	18	Tetraplegia	1	49	No	0	No	0	91	46	2	2	2	2
60000	46	158	54	acute I	0	14	0	0	0	0	0	0	0	10	4	0	0	0	0	0	0	0	0	D	C4	3	cervical	1	C5	4	C5	4	C8	7	C4	3	Tetraplegia	1	26	Yes	1	No	0	96	49	2	2	2	2
60000	5	172	64	acute I	11	18	6	2	4	2	0	1	0	10	8	0	1	1	2	2	0	0	0	C	T11	18	thoracic	2	T12	19	T11	18	T12	19	T11	18	Paraplegia	0	50	No	0	No	0	81	42	2	2	2	2
60000	0	165	49	very acute	0	0	0	0	0	0	0	0	0	0	0	0	0	0	0	0	0	0	0	A	C1	0	cervical	1	C1	0	C1	0	C1	0	C1	0	Tetraplegia	1	5	No	0	No	0	0	0	0	0	0	0
60000	27	180	52	acute I	3	14	0	0	2	1	0	0	0	10	4	0	0	0	0	0	0	0	0	A	C4	3	cervical	1	C6	5	C5	4	C4	3	C4	3	Tetraplegia	1	23	No	0	No	0	30	16	2	2	2	1
60000	49	180	54	acute I	19	40	18	10	4	3	3	3	2	10	15	10	6	2	4	4	0	0	0	D	L3	22	lumbar	3	L5	24	S1	25	intact	88	L3	22	Paraplegia	0	50	Yes	1	No	0	110	56	2	2	2	2
60000	46	183	58	acute I	2	15	3	3	2	0	0	0	0	10	0	5	1	1	0	0	0	0	0	D	C3	2	cervical	1	C5	4	C3	2	C6	5	C3	2	Tetraplegia	1	27	Yes	1	No	0	99	45	2	2	2	2
60000	0	179	18	acute I	13	22	6	1	4	2	1	2	0	10	12	0	0	1	2	2	1	0	0	C	T6	13	thoracic	2	T9	16	T6	13	T9	16	T6	13	Paraplegia	0	50	Yes	1	No	0	63	33	2	2	2	2
60000	49	182	39	acute I	20	40	23	10	4	3	3	3	3	10	15	10	6	2	4	4	2	0	3	D	L5	24	lumbar	3	S1	25	S3	27	L5	24	L5	24	Paraplegia	0	50	Yes	1	No	0	109	54	2	2	2	2
60000	0	155	18	very acute	0	2	0	0	0	0	0	0	0	2	0	0	0	0	0	0	0	0	0	NT	C4	3	cervical	1	C5	4	C5	4	C4	3	C4	3	Tetraplegia	1	16	No	0	Yes	1			2	2	2	1
60000	0	185	18	acute I	12	14	1	1	4	2	1	1	0	10	4	0	1	0	0	0	0	0	0	A	T1	8	cervical	1	T1	8	T2	9	T1	8	T2	9	Paraplegia	0	50	No	0	No	0	38	19	2	2	2	2
60000	10	176	54	acute I	14	10	4	0	4	2	2	2	0	10	0	0	0	0	2	2	0	0	0	A	T11	18	thoracic	2	T11	18	T11	18	T11	18	T11	18	Paraplegia	0	50	No	0	No	0	86	44	2	2	2	2
60000	0	185	28	acute I	11	22	4	0	4	2	1	0	0	10	12	0	0	0	2	2	0	0	0	A	T4	11	thoracic	2	T4	11	T4	11	T4	11	T4	11	Paraplegia	0	50	No	0	No	0	46	23	2	2	2	2
60000	50	163	27	acute I	13	39	4	4	4	2	1	1	1	10	15	10	2	1	0	0	0	0	0	D	T12	19	thoracic	2	T12	19	intact	88	T12	19	intact	88	Paraplegia	0	50	Yes	1	No	0	109	53	2	2	2	2
60000	50	170	53	acute I	16	29	14	10	2	3	3	3	1	10	4	10	6	2	2	2	0	0	0	D	C4	3	cervical	1	C5	4	T1	8	C4	3	C4	3	Tetraplegia	1	40	Yes	1	No	0	91	55	2	2	2	1
60000	14	180	26	acute I	15	14	13	9	4	2	1	2	2	10	0	0	5	2	2	2	0	0	0	A	L2	21	lumbar	3	L2	21	L2	21	L3	22	L3	22	Paraplegia	0	50	No	0	No	0	89	45	2	2	2	2
60000	50	190	28	very acute	10	29	38	10	4	1	3	1	1	10	4	10	6	2	8	8	8	1	3	D	C8	7	cervical	1	C8	7	T4	11	T1	8	T4	11	Tetraplegia	1	48	Yes	1	No	0	80	38	2	2	2	2
60000	25	187	31	acute I	1	7	0	0	1	0	0	0	0	2	0	5	0	0	0	0	0	0	0	C	C1	0	cervical	1	C1	0	C5	4	C1	0	C7	6	Tetraplegia	1	16	No	0	No	0	63	28	1	1	1	1
60000	4	178	62	acute I	0	10	0	0	0	0	0	0	0	10	0	0	0	0	0	0	0	0	0	C	C4	3	cervical	1	C4	3	C4	3	C5	4	C5	4	Tetraplegia	1	4	Yes	1	No	0	64	32	2	2	2	2
60000	0	175	45	acute I	11	14	1	1	3	2	1	1	0	10	4	0	1	0	0	0	0	0	0	A	not testable		not testable		T6	13	not testable		T6	13	T6	13	not testable			No	0	No	0	52	26	2	2	2	2
60000	50	187	46	acute I	14	26	20	10	2	2	2	2	2	10	4	10	6	2	5	5	0	0	0	D	C5	4	cervical	1	C6	5	C6	5	C6	5	C5	4	Tetraplegia	1	38	Yes	1	No	0	88	45	2	2	2	2
60000	0	174	33	acute I	12	14	0	0	4	2	1	1	0	10	4	0	0	0	0	0	0	0	0	A	C8	7	cervical	1	T4	11	T3	10	C8	7	T3	10	Tetraplegia	1	50	No	0	No	0	42	21	2	2	2	2
60000	48	190	37	acute I	20	40	40	10	4	3	3	3	3	10	15	10	6	2	8	8	8	3	3	D	T11	18	thoracic	2	T12	19	T11	18	T12	19	T11	18	Paraplegia	0	50	Yes	1	No	0	108	56	2	2	2	2
60000	0	162	14	acute I	0	0	0	0	0	0	0	0	0	0	0	0	0	0	0	0	0	0	0	B	C3	2	cervical	1	C3	2	C3	2	C3	2	C3	2	Tetraplegia	1	0	No	0	No	0	77	38	2	2	2	2
60000	0	190	53	acute I	16	14	3	1	4	3	1	3	1	10	4	0	1	0	2	0	0	0	0	A	not testable		not testable		T10	17	not testable		T10	17	T10	17	not testable			No	0	No	0	68	34	2	2	2	2
60000	47	168	36	acute I	20	30	29	10	4	3	3	3	3	10	15	0	6	2	8	8	0	3	0	D	C4	3	cervical	1	C6	5	C5	4	C4	3	C4	3	Tetraplegia	1	41	Yes	1	No	0	85	43	2	2	2	1
60000	0	177	52	acute I	9	13	0	0	3	2	0	0	0	8	0	5	0	0	0	0	0	0	0	A	T4	11	thoracic	2	T4	11	T4	11	T4	11	T4	11	Paraplegia	0	50	No	0	No	0	45	22	2	2	2	2
60000	0	172	25	acute I	0	19	0	0	0	0	0	0	0	10	4	5	0	0	0	0	0	0	0	B	C5	4	cervical	1	C5	4	C5	4	C5	4	C5	4	Tetraplegia	1	22	No	0	No	0	67	33	2	2	2	2
60000	0	196	26	acute I	0	10	0	0	0	0	0	0	0	10	0	0	0	0	0	0	0	0	0	B	C4	3	cervical	1	C5	4	C5	4	C4	3	C4	3	Tetraplegia	1	9	No	0	No	0	46	23	2	2	2	1
60000	0	165	15	acute I	1	10	0	0	0	1	0	0	0	10	0	0	0	0	0	0	0	0	0	A	C6	5	cervical	1	C7	6	C7	6	C6	5	C6	5	Tetraplegia	1	26	No	0	No	0	24	13	2	2	2	2
60000	36	187	48	acute I	20	37	16	10	4	3	3	3	3	10	12	10	6	2	2	2	1	0	1	D	T9	16	thoracic	2	T9	16	T9	16	T9	16	T9	16	Paraplegia	0	50	Yes	1	No	0	89	44	2	2	2	2
60000	0	173	70	acute I	11	15	0	0	4	2	0	1	0	10	0	5	0	0	0	0	0	0	0	A	C5	4	cervical	1	T1	8	T1	8	C8	7	C5	4	Tetraplegia	1	50	No	0	No	0	40	21	2	2	2	2
60000	49	190	41	acute I	13	25	1	1	4	2	1	2	0	10	15	0	1	0	0	0	0	0	0	D	T12	19	thoracic	2	S1	25	T12	19	L1	20	T12	19	Paraplegia	0	50	Yes	1	No	0	97	49	2	2	2	2
60000	45	175	41	acute I	15	10	3	3	4	3	1	3	0	10	0	0	2	1	0	0	0	0	0	D	T12	19	thoracic	2	T12	19	L2	21	T12	19	L1	20	Paraplegia	0	50	No	0	No	0	95	51	2	2	2	2
60000	11	178	54	acute I	13	19	4	0	4	2	1	2	0	10	4	5	0	0	2	2	0	0	0	A	L1	20	lumbar	3	L1	20	L1	20	L3	22	L3	22	Paraplegia	0	50	No	0	No	0	91	46	2	2	2	2
60000	49	190	48	acute I	0	16	4	4	0	0	0	0	0	10	4	0	1	1	0	0	0	0	0	D	C1	0	cervical	1	C1	0	C1	0	C1	0	C1	0	Tetraplegia	1	33	Yes	1	No	0	97	56	2	2	2	2
60000	48	165	53	acute I	14	15	9	5	4	2	1	2	1	10	0	5	3	1	2	2	0	0	0	D	C1	0	cervical	1	C1	0	C7	6	C1	0	T2	9	Tetraplegia	1	47	Yes	1	No	0	51	28	2	2	2	2
60000	45	191	19	acute I	12	10	0	0	4	2	0	2	0	10	0	0	0	0	0	0	0	0	0	D	T12	19	thoracic	2	L2	21	T12	19	L1	20	T12	19	Paraplegia	0	50	Yes	1	No	0	102	53	2	2	2	2
60000	48	180	38	acute I	12	27	9	3	3	2	0	3	0	10	12	5	1	1	2	2	2	0	0	D	C5	4	cervical	1	S1	25	L5	24	C5	4	C5	4	Tetraplegia	1	50	Yes	1	No	0	106	54	2	2	2	2
60000	46	180	41	acute I	4	25	6	4	2	1	0	0	0	0	15	10	2	1	2	0	0	0	0	D	C5	4	cervical	1	C6	5	C5	4	L3	22	L3	22	Tetraplegia	1	44	Yes	1	No	0	107	52	2	2	2	2
60000	39	194	49	acute I	9	23	7	3	3	2	1	1	1	10	8	5	1	1	2	2	0	0	0	D	C4	3	cervical	1	C6	5	C5	4	C4	3	C4	3	Tetraplegia	1	26	Yes	1	No	0	45	20	2	2	2	1
60000	35	169	47	acute I	20	37	36	10	4	3	3	3	3	10	12	10	6	2	8	8	5	2	3	D	L1	20	lumbar	3	L2	21	L2	21	L1	20	L1	20	Paraplegia	0	50	No	0	No	0	108	56	2	2	2	2
60000	0	185	45	acute I	3	10	0	0	3	0	0	0	0	10	0	0	0	0	0	0	0	0	0	A	T4	11	thoracic	2	T4	11	T4	11	T4	11	T4	11	Paraplegia	0	50	No	0	No	0	56	28	2	2	2	2
60000	0	175	64	acute I	7	8	0	0	2	2	0	0	0	8	0	0	0	0	0	0	0	0	0	A	T5	12	thoracic	2	T6	13	T5	12	T6	13	T5	12	Paraplegia	0	50	No	0	No	0	50	26	2	2	2	2
60000	0	182	23	acute I	7	6	0	0	3	1	0	0	0	6	0	0	0	0	0	0	0	0	0	A	T6	13	thoracic	2	T6	13	T6	13	T6	13	T6	13	Paraplegia	0	50	No	0	No	0	52	26	2	2	2	2
60000	33	180	65	acute I	1	10	0	0	1	0	0	0	0	10	0	0	0	0	0	0	0	0	0	D	C4	3	cervical	1	C5	4	C5	4	C4	3	C4	3	Tetraplegia	1	19	Yes	1	No	0	102	53	2	2	2	1
60000	0	168	13	acute I	12	18	5	1	3	2	1	3	0	10	3	5	0	1	2	2	0	0	0	A	C4	3	cervical	1	T1	8	T1	8	C4	3	C5	4	Tetraplegia	1	50	No	0	No	0	16	8	2	2	2	2
60000	0	174	46	acute I	14	33	11	6	3	2	0	4	2	10	11	8	4	1	2	2	1	0	0	A	T12	19	thoracic	2	T12	19	T12	19	T12	19	T12	19	Paraplegia	0	50	No	0	No	0	78	39	2	2	2	2
60000	0	156	46	acute I	3	6	0	0	1	1	0	0	0	6	0	0	0	0	0	0	0	0	0	A	T3	10	thoracic	2	T4	11	T3	10	T4	11	T3	10	Paraplegia	0	50	No	0	No	0	42	22	2	2	2	2
60000	12	185	39	acute I	16	25	10	4	3	2	2	3	3	10	11	0	2	1	2	2	2	0	0	A	L1	20	lumbar	3	L1	20	L2	21	L3	22	L3	22	Paraplegia	0	50	No	0	No	0	90	44	2	2	2	2
60000	50	184	65	acute I	19	28	19	10	3	3	3	4	3	10	3	10	6	2	3	3	2	0	1	D	C6	5	cervical	1	intact	88	C7	6	C6	5	C6	5	Tetraplegia	1	47	Yes	1	No	0	105	51	2	2	2	2
60000	0	175	55	acute I	0	8	0	0	0	0	0	0	0	8	0	0	0	0	0	0	0	0	0	C	C1	0	cervical	1	C2	1	C1	0	C2	1	C1	0	Tetraplegia	1	8	No	0	No	0	22	2	2	0	0	0
60000	50	182	43	acute I	20	40	40	10	3	3	3	4	4	10	15	10	6	2	8	8	8	3	2	D	C4	3	cervical	1	C8	7	C5	4	C4	3	C4	3	Tetraplegia	1	47	Yes	1	No	0	108	56	2	2	2	2
60000	0	170	36	acute I	15	15	6	3	3	3	1	4	1	10	0	5	2	1	1	1	1	0	0	A	T4	11	thoracic	2	T4	11	T4	11	T4	11	T4	11	Paraplegia	0	50	No	0	No	0	46	23	2	2	2	2
60000	0	172	73	acute I	7	6	0	0	3	1	0	0	0	6	0	0	0	0	0	0	0	0	0	C	C5	4	cervical	1	T9	16	C5	4	T9	16	T9	16	Tetraplegia	1	48	No	0	No	0	68	35	2	2	2	2
60000	50	164	35	acute I	0	30	8	4	0	0	0	0	0	10	15	5	2	1	2	2	0	0	0	D	C1	0	cervical	1	C1	0	C1	0	C1	0	C1	0	Tetraplegia	1	34	Yes	1	No	0	43	22	1	1	1	0
60000	0	178	52	acute I	10	16	11	6	3	2	1	1	0	10	6	0	4	1	2	2	1	0	0	C	L1	20	lumbar	3	L1	20	L1	20	L1	20	L2	21	Paraplegia	0	50	Yes	1	No	0	106	51	2	2	2	2
60000	0	172	27	acute I	8	13	4	2	2	1	1	1	0	10	3	0	2	0	1	1	0	0	0	B	T12	19	thoracic	2	T12	19	T12	19	T12	19	T12	19	Paraplegia	0	50	No	0	No	0	76	38	2	2	2	2
60000	45	182	73	acute I	5	15	3	0	2	1	0	1	0	10	0	5	0	0	1	1	1	0	0	D	C6	5	cervical	1	C6	5	C6	5	intact	88	intact	88	Tetraplegia	1	32	Yes	1	No	0	112	56	2	2	2	2
60000	3	184	46	acute I	2	10	0	0	1	0	0	0	0	10	0	0	0	0	0	0	0	0	0	NT	not testable		not testable		not testable		not testable		not testable		not testable		not testable		45	No	0	No	0
60000	50	175	62	acute I	12	35	14	8	2	2	2	2	1	10	15	5	4	2	2	2	2	0	0	D	C1	0	cervical	1	C2	1	C1	0	C2	1	C1	0	Tetraplegia	1	41	Yes	1	No	0	24	22	2	1	2	0
60000	8	183	47	acute I	0	8	0	0	0	0	0	0	0	8	0	0	0	0	0	0	0	0	0	C	C4	3	cervical	1	C5	4	C5	4	C4	3	C4	3	Tetraplegia	1	9	No	0	No	0	20	11	2	2	2	0
60000	21	175	55	acute I	3	16	0	0	1	1	0	0	0	8	3	5	0	0	0	0	0	0	0	D	C5	4	cervical	1	C6	5	C7	6	C5	4	C5	4	Tetraplegia	1	37	No	0	No	0	18	9	2	2	2	2
60000	0	176	36	acute I	13	10	0	0	3	2	1	4	0	10	0	0	0	0	0	0	0	0	0	B	T5	12	thoracic	2	T5	12	T5	12	T5	12	T5	12	Paraplegia	0	50	No	0	No	0	48	24	2	2	2	2
60000	0	172	39	acute I	12	13	3	0	3	2	1	3	0	10	3	0	0	0	2	1	0	0	0	A	T10	17	thoracic	2	T10	17	T10	17	T10	17	T10	17	Paraplegia	0	50	No	0	No	0	72	38	2	2	2	2
60000	0	177	77	acute I	7	10	0	0	3	1	0	0	0	10	0	0	0	0	0	0	0	0	0	A	T9	16	thoracic	2	T9	16	T9	16	T9	16	T9	16	Paraplegia	0	50	No	0	No	0	64	32	2	2	2	2
60000	14	180	39	acute I	12	22	12	6	3	2	1	2	1	10	11	0	4	1	2	2	2	0	0	C	T10	17	thoracic	2	T10	17	T10	17	T10	17	T10	17	Paraplegia	0	50	Yes	1	No	0	86	43	2	2	2	2
60000	50	172	70	acute I	2	10	4	0	2	0	0	0	0	10	0	0	0	0	2	2	0	0	0	D	C6	5	cervical	1	C6	5	C6	5	C6	5	C7	6	Tetraplegia	1	33	Yes	1	No	0	72	26	2	2	2	2
60000	0	160	38	acute I	6	13	0	0	2	2	0	0	0	10	3	0	0	0	0	0	0	0	0	A	T5	12	thoracic	2	T5	12	T6	13	T5	12	T6	13	Paraplegia	0	50	No	0	No	0	52	25	2	2	2	2
60000	0	173	36	acute I	9	10	2	0	3	3	0	0	0	10	0	0	0	0	1	1	0	0	0	A	T1	8	cervical	1	T1	8	T1	8	T1	8	T1	8	Paraplegia	0	50	No	0	No	0	32	16	2	2	2	2
60000	0	182	53	acute I	11	13	10	6	3	2	1	2	0	10	3	0	4	1	2	2	0	0	0	A	L1	20	lumbar	3	L1	20	L1	20	L1	20	L1	20	Paraplegia	0	50	No	0	No	0	80	40	2	2	2	2
60000	44	174	39	acute I	4	10	0	0	2	1	0	0	0	10	0	0	0	0	0	0	0	0	0	A	L1	20	lumbar	3	L1	20	L1	20	L1	20	L1	20	Paraplegia	0	50	No	0	No	0	88	44	2	2	2	2
60000	19	165	70	acute I	0	0	0	0	0	0	0	0	0	0	0	0	0	0	0	0	0	0	0	D	C4	3	cervical	1	C4	3	C5	4	C5	4	C5	4	Tetraplegia	1	19	No	0	No	0	77	38	2	2	2	2
60000	50	185	19	acute I	16	40	40	10	2	3	3	4	1	10	15	10	6	2	8	8	8	3	2	D	C5	4	cervical	1	intact	88	C5	4	intact	88	intact	88	Tetraplegia	1	45	Yes	1	No	0	112	56	2	2	2	2
60000	0	180	51	acute I	12	15	7	2	3	3	1	2	0	10	0	5	2	0	2	2	1	0	0	A	L1	20	lumbar	3	L1	20	L1	20	L2	21	L1	20	Paraplegia	0	50	No	0	No	0	82	42	2	2	2	2
60000	50	168	62	acute I	20	40	40	10	3	3	3	4	4	10	15	10	6	2	8	8	8	3	2	D	C7	6	cervical	1	intact	88	intact	88	intact	88	C7	6	Tetraplegia	1	50	Yes	1	No	0	110	56	2	2	2	2
60000	0	178	64	acute I	6	10	3	0	2	1	0	0	0	10	0	0	0	0	2	1	0	0	0	A	T6	13	thoracic	2	T6	13	T6	13	T6	13	T6	13	Paraplegia	0	50	No	0	No	0	52	26	2	2	2	2
60000	46	170	47	acute I	4	10	4	0	2	1	0	0	0	10	0	0	0	0	2	1	1	0	0	D	C6	5	cervical	1	C6	5	C6	5	C6	5	C6	5	Tetraplegia	1	36	No	0	No	0	66	33	2	2	2	2
60000	0	184	42	acute I	1	10	0	0	1	0	0	0	0	10	0	0	0	0	0	0	0	0	0	A	C7	6	cervical	1	C7	6	C7	6	C7	6	C7	6	Tetraplegia	1	30	No	0	No	0	24	12	2	2	2	2
60000	27	192	20	acute I	3	13	0	0	1	1	0	0	0	10	3	0	0	0	0	0	0	0	0	D	C4	3	cervical	1	C6	5	C6	5	C4	3	C4	3	Tetraplegia	1	23	No	0	No	0	59	33	2	2	2	1
60000	0	182	32	acute I	0	0	0	0	0	0	0	0	0	0	0	0	0	0	0	0	0	0	0	B	C4	3	cervical	1	C5	4	C5	4	C4	3	C4	3	Tetraplegia	1	6	No	0	No	0	17	8	2	2	2	0
60000	0	181	17	acute I	11	13	4	0	3	1	0	4	0	10	3	0	0	0	2	2	0	0	0	A	T5	12	thoracic	2	T5	12	T5	12	T5	12	T5	12	Paraplegia	0	50	No	0	No	0	48	24	2	2	2	2
60000	50	183	46	acute I	3	15	2	2	2	0	0	0	0	10	0	5	0	1	0	0	0	0	0	D	C6	5	cervical	1	C6	5	C7	6	C6	5	C6	5	Tetraplegia	1	27	Yes	1	No	0	105	52	2	2	2	2
60000	0	183	28	acute I	8	10	0	0	3	2	0	0	0	10	0	0	0	0	0	0	0	0	0	A	T4	11	thoracic	2	T4	11	T5	12	T4	11	T5	12	Paraplegia	0	50	No	0	No	0	58	29	2	2	2	2
60000	0	174	53	acute I	1	2	0	0	0	1	0	0	0	2	0	0	0	0	0	0	0	0	0	A	C8	7	cervical	1	T1	8	T1	8	C8	7	C8	7	Tetraplegia	1	50	No	0	No	0	30	15	2	2	2	2
60000	0	185	48	acute I	9	21	2	2	3	2	0	1	0	10	11	0	2	0	0	0	0	0	0	A	T5	12	thoracic	2	T5	12	T5	12	T5	12	T5	12	Paraplegia	0	50	No	0	No	0	50	25	2	2	2	2
60000	41	185	16	acute I	18	40	40	10	3	3	3	3	3	10	15	10	6	2	8	8	8	3	2	D	T12	19	thoracic	2	T12	19	T12	19	T12	19	T12	19	Paraplegia	0	50	Yes	1	No	0	109	56	2	2	2	2
60000	26	159	59	acute I	0	10	0	0	0	0	0	0	0	10	0	0	0	0	0	0	0	0	0	D	C4	3	cervical	1	C6	5	C5	4	C4	3	C5	4	Tetraplegia	1	24	Yes	1	No	0	15	7	2	2	2	1
60000	0	189	49	acute I	11	10	0	0	3	2	1	2	0	10	0	0	0	0	0	0	0	0	0	A	L1	20	lumbar	3	L1	20	L1	20	L1	20	L1	20	Paraplegia	0	50	No	0	No	0	80	40	2	2	2	2
60000	49	181	46	acute I	2	23	7	2	2	0	0	0	0	10	13	0	2	0	2	2	1	0	0	D	C2	1	cervical	1	C2	1	C2	1	C2	1	C2	1	Tetraplegia	1	43	No	0	No	0	16	6	2	1	1	0
60000	0	173	28	acute I	10	26	3	3	3	2	1	1	0	10	11	5	2	1	0	0	0	0	0	A	T4	11	thoracic	2	T4	11	T6	13	T4	11	T6	13	Paraplegia	0	50	No	0	No	0	50	23	2	2	2	2
60000	10	200	19	acute I	16	27	11	4	3	2	2	4	2	10	11	5	2	1	2	2	2	0	1	C	L1	20	lumbar	3	L1	20	L1	20	L3	22	L3	22	Paraplegia	0	50	No	0	No	0	100	50	2	2	2	2
60000	0	172	48	acute I	12	26	4	1	3	1	1	4	0	10	11	5	0	1	2	1	0	0	0	A	T7	14	thoracic	2	T7	14	T8	15	T7	14	T8	15	Paraplegia	0	50	No	0	No	0	58	28	2	2	2	2
60000	41	170	66	acute I	11	30	7	3	3	2	2	1	0	10	15	5	2	1	2	2	0	0	0	D	L2	21	lumbar	3	L2	21	L2	21	intact	88	L4	23	Paraplegia	0	50	Yes	1	No	0	110	56	2	2	2	2
60000	37	172	19	acute I	16	31	18	10	3	3	2	4	1	10	6	10	6	2	3	2	2	0	1	D	T9	16	thoracic	2	L1	20	T9	16	L2	21	T9	16	Paraplegia	0	50	No	0	No	0	110	56	2	2	2	2
60000	12	185	21	acute I	18	40	16	10	3	3	1	4	4	10	15	10	6	2	2	2	2	0	0	C	L1	20	lumbar	3	L1	20	L1	20	L2	21	L2	21	Paraplegia	0	50	No	0	No	0	102	52	2	2	2	2
60000	4	167	64	acute I	0	0	0	0	0	0	0	0	0	0	0	0	0	0	0	0	0	0	0	A	C4	3	cervical	1	C4	3	C4	3	C5	4	C5	4	Tetraplegia	1	6	No	0	No	0	64	32	2	2	2	2
60000	0	178	43	acute I	13	28	10	4	3	2	0	4	1	10	11	5	2	1	2	2	1	0	1	A	T9	16	thoracic	2	T9	16	T9	16	T9	16	T9	16	Paraplegia	0	50	No	0	No	0	64	32	2	2	2	2
60000	22	187	26	acute I	11	13	7	1	3	2	0	3	0	10	3	0	0	1	2	2	2	0	0	D	T5	12	thoracic	2	T5	12	T7	14	T5	12	T7	14	Paraplegia	0	50	No	0	No	0	82	40	2	2	2	2
60000	0	179	78	acute I	0	0	0	0	0	0	0	0	0	0	0	0	0	0	0	0	0	0	0	C	C2	1	cervical	1	C2	1	C2	1	C2	1	C2	1	Tetraplegia	1	9	No	0	No	0	6	3	2	1	0	0
60000	0	182	56	acute I	0	0	0	0	0	0	0	0	0	0	0	0	0	0	0	0	0	0	0	A	C5	4	cervical	1	C5	4	T12	19	T12	19	T12	19	Tetraplegia	1	48	No	0	No	0	76	38	2	2	2	2
60000	0	186	19	acute I	0	0	0	0	0	0	0	0	0	0	0	0	0	0	0	0	0	0	0	A	C4	3	cervical	1	C4	3	C4	3	C4	3	C4	3	Tetraplegia	1	1	No	0	No	0	13	7	2	2	2	1
60000	0	183	46	acute I	6	10	0	0	2	2	0	0	0	10	0	0	0	0	0	0	0	0	0	B	T1	8	cervical	1	T1	8	T1	8	T2	9	T1	8	Tetraplegia	1	48	No	0	No	0	78	39	2	2	2	2
60000	0	170	30	acute I	4	10	0	0	1	1	0	1	0	10	0	0	0	0	0	0	0	0	0	A	T7	14	thoracic	2	T7	14	T7	14	T7	14	T7	14	Paraplegia	0	50	No	0	No	0	60	30	2	2	2	2
60000	0	176	21	acute I	14	21	8	2	3	2	2	2	2	10	11	0	0	1	2	2	1	0	1	A	T10	17	thoracic	2	T10	17	T10	17	T10	17	T10	17	Paraplegia	0	50	No	0	No	0	68	34	2	2	2	2
60000	0	176	21	acute I	0	0	0	0	0	0	0	0	0	0	0	0	0	0	0	0	0	0	0	B	C3	2	cervical	1	C4	3	C3	2	C4	3	C3	2	Tetraplegia	1	1	No	0	No	0	11	7	2	2	2	0
60000	0	175	42	acute I	11	19	2	0	3	2	1	1	1	10	3	5	0	0	1	1	0	0	0	A	T12	19	thoracic	2	T12	19	T12	19	T12	19	T12	19	Paraplegia	0	50	No	0	No	0	78	39	2	2	2	2
60000	30	180	29	acute I	15	19	2	2	3	3	1	4	1	10	0	8	2	0	0	0	0	0	0	D	not testable		not testable		L2	21	not testable		L3	22	not testable		not testable			Yes	1	No	0		53	2	2	2	2
60000	40	175	34	acute I	20	33	33	10	3	3	3	4	4	10	11	8	6	2	8	5	5	2	2	D	L2	21	lumbar	3	L3	22	L2	21	L5	24	L5	24	Paraplegia	0	50	No	0	No	0	104	52	2	2	2	2
60000	0	174	24	acute I	0	8	0	0	0	0	0	0	0	8	0	0	0	0	0	0	0	0	0	B	C4	3	cervical	1	C5	4	C5	4	C4	3	C5	4	Tetraplegia	1	14	No	0	No	0	37	20	2	2	2	1
60000	30	180	62	acute I	0	18	6	2	0	0	0	0	0	10	0	8	0	1	2	2	0	0	0	C	C4	3	cervical	1	C5	4	C4	3	intact	88	intact	88	Tetraplegia	1	9	Yes	1	No	0	112	56	2	2	2	2
60000	29	185	28	acute I	19	40	18	10	3	3	3	3	4	10	15	10	6	2	3	2	2	0	1	D	L2	21	lumbar	3	L2	21	L2	21	L2	21	L2	21	Paraplegia	0	50	Yes	1	No	0	98	49	2	2	2	2
60000	30	172	34	acute I	20	28	17	10	3	3	3	4	4	10	3	10	6	2	2	2	1	0	1	D	T12	19	thoracic	2	T12	19	T12	19	T12	19	T12	19	Paraplegia	0	50	Yes	1	No	0	103	53	2	2	2	2
60000	45	178	46	acute I	12	31	10	4	3	3	1	1	1	10	15	5	2	1	2	2	2	0	0	D	T7	14	thoracic	2	T7	14	T8	15	T7	14	T8	15	Paraplegia	0	50	Yes	1	No	0	85	42	2	2	2	2
60000	41	180	27	acute I	12	24	0	0	3	2	1	2	1	10	0	10	0	0	0	0	0	0	0	D	L1	20	lumbar	3	L3	22	L2	21	L1	20	L1	20	Paraplegia	0	50	Yes	1	No	0	106	53	2	2	2	2
60000	0	180	17	acute I	10	10	3	0	3	3	0	1	0	10	0	0	0	0	1	1	1	0	0	C	C4	3	cervical	1	C4	3	T4	11	T4	11	T4	11	Tetraplegia	1	45	Yes	1	No	0	44	22	2	2	2	2
60000	20	182	34	acute I	0	10	0	0	0	0	0	0	0	10	0	0	0	0	0	0	0	0	0	C	C2	1	cervical	1	C2	1	C2	1	C2	1	C2	1	Tetraplegia	1	10	Yes	1	No	0	10	4	2	2	0	0
60000	0	178	46	acute I	8	10	0	0	3	1	0	1	0	10	0	0	0	0	0	0	0	0	0	A	T9	16	thoracic	2	T12	19	T9	16	T12	19	T9	16	Paraplegia	0	50	No	0	No	0	77	40	2	2	2	2
60000	42	172	36	acute I	5	18	8	4	2	1	0	0	0	10	3	5	2	1	2	2	0	0	0	D	C4	3	cervical	1	C5	4	C5	4	C5	4	C4	3	Tetraplegia	1	37	Yes	1	No	0	58	34	2	2	2	2
60000	50	176	52	acute I	11	30	6	2	3	2	1	2	0	10	15	5	0	1	2	2	0	0	0	D	L4	23	lumbar	3	intact	88	intact	88	L4	23	L4	23	Paraplegia	0	50	Yes	1	No	0	108	54	2	2	2	2
60000	0	165	70	very acute	0	0	0	0	0	0	0	0	0	0	0	0	0	0	0	0	0	0	0	A	C5	4	cervical	1	C6	5	C6	5	C5	4	C5	4	Tetraplegia	1	37	No	0	No	0	18	9	2	2	2	2
60000	2	185	27	acute I	16	19	13	7	3	3	2	4	1	10	9	0	4	2	2	2	2	0	0	A	T12	19	thoracic	2	T12	19	T12	19	T12	19	T12	19	Paraplegia	0	50	No	0	No	0	76	38	2	2	2	2
60000	3	176	60	acute I	0	8	0	0	0	0	0	0	0	8	0	0	0	0	0	0	0	0	0	C	C4	3	cervical	1	C4	3	C4	3	C4	3	C4	3	Tetraplegia	1	4	Yes	1	No	0	12	6	2	2	2	0
60000	19	176	42	acute I	11	39	11	6	3	2	1	2	0	10	15	10	4	1	2	2	1	0	0	C	L1	20	lumbar	3	L1	20	L1	20	L1	20	L3	22	Paraplegia	0	50	Yes	1	No	0	107	52	2	2	2	2
60000	39	181	54	acute I	7	10	2	2	2	1	0	1	0	10	0	0	2	0	0	0	0	0	0	A	T12	19	thoracic	2	T12	19	T12	19	T12	19	T12	19	Paraplegia	0	50	No	0	No	0	91	44	2	2	2	2
60000	0	182	17	acute I	0	5	0	0	0	0	0	0	0	0	0	5	0	0	0	0	0	0	0	A	C4	3	cervical	1	C4	3	C4	3	C4	3	C4	3	Tetraplegia	1	0	No	0	No	0	12	6	2	2	2	0
60000	0	168	25	acute I	0	10	0	0	0	0	0	0	0	10	0	0	0	0	0	0	0	0	0	A	C4	3	cervical	1	C5	4	C5	4	C4	3	C4	3	Tetraplegia	1	13	No	0	No	0	20	13	2	2	2	2
60000	24	180	52	acute I	10	13	6	2	3	3	0	1	0	10	3	0	2	0	2	2	0	0	0	D	T12	19	thoracic	2	T12	19	T12	19	T12	19	T12	19	Paraplegia	0	50	Yes	1	No	0	88	44	2	2	2	2
60000	50	172	60	acute I	8	30	35	10	2	1	1	1	0	10	15	5	6	2	8	8	4	2	2	D	not testable		not testable		C5	4	not testable		intact	88	intact	88	not testable			Yes	1	No	0	112	56	2	2	2	2
60000	0	175	54	acute I	9	13	7	2	3	2	0	1	0	10	3	0	2	0	2	2	1	0	0	B	T7	14	thoracic	2	T7	14	T8	15	T7	14	T8	15	Paraplegia	0	50	No	0	No	0	59	28	2	2	2	2
60000	0	185	23	acute I	11	15	6	1	3	2	1	2	0	10	0	5	0	1	2	2	1	0	0	B	T12	19	thoracic	2	T12	19	L1	20	T12	19	L1	20	Paraplegia	0	50	No	0	No	0	80	39	2	2	2	2
60000	33	180	56	acute I	18	25	22	10	3	3	3	3	3	10	0	10	6	2	5	5	2	0	0	B	L4	23	lumbar	3	L4	23	L4	23	L5	24	L5	24	Paraplegia	0	50	No	0	No	0	99	50	2	2	2	2
60000	0	164	47	acute I	7	15	4	0	3	1	0	0	0	10	0	5	0	0	2	2	0	0	0	A	T7	14	thoracic	2	T7	14	T7	14	T7	14	T7	14	Paraplegia	0	50	No	0	No	0	56	28	2	2	2	2
60000	0	182	54	acute I	3	5	0	0	0	1	0	1	0	0	0	5	0	0	0	0	0	0	0	A	T4	11	thoracic	2	T4	11	T4	11	T4	11	T4	11	Paraplegia	0	50	No	0	No	0	44	22	2	2	2	2
60000	35	181	20	acute I	18	37	14	10	3	3	2	4	3	10	15	10	6	2	2	2	0	0	0	D	T12	19	thoracic	2	T12	19	T12	19	T12	19	T12	19	Paraplegia	0	50	Yes	1	No	0	112	56	2	2	2	2
60000	36	162	69	acute I	5	15	4	3	1	1	0	0	0	10	0	5	2	1	1	0	0	0	0	D	C4	3	cervical	1	C5	4	C6	5	C4	3	C4	3	Tetraplegia	1	36	Yes	1	No	0	65	32	2	2	2	2
60000	0	182	20	acute I	0	8	0	0	0	0	0	0	0	8	0	0	0	0	0	0	0	0	0	A	C5	4	cervical	1	C5	4	C5	4	C5	4	C5	4	Tetraplegia	1	7	No	0	No	0	24	13	2	2	2	2
60000	21	173	60	acute I	3	15	0	0	2	1	0	0	0	10	0	5	0	0	0	0	0	0	0	D	C7	6	cervical	1	T12	19	C7	6	T12	19	T12	19	Tetraplegia	1	49	Yes	1	No	0	78	39	2	2	2	2
60000	0	181	36	acute I	7	11	0	0	2	1	0	1	0	6	0	5	0	0	0	0	0	0	0	A	T4	11	thoracic	2	T4	11	T4	11	T4	11	T4	11	Paraplegia	0	50	No	0	No	0	60	30	2	2	2	2
60000	25	181	20	acute I	10	15	0	0	3	3	0	1	0	10	0	5	0	0	0	0	0	0	0	D	L2	21	lumbar	3	L2	21	L2	21	S1	25	S1	25	Paraplegia	0	50	No	0	No	0	100	50	2	2	2	2
60000	39	181	17	acute I	4	11	0	0	2	0	0	0	0	6	0	5	0	0	0	0	0	0	0	D	C5	4	cervical	1	C6	5	C5	4	C5	4	C7	6	Tetraplegia	1	32	No	0	No	0	110	55	2	2	2	2
60000	0	186	69	acute I	0	0	0	0	0	0	0	0	0	0	0	0	0	0	0	0	0	0	0	A	C4	3	cervical	1	C4	3	C4	3	C5	4	C5	4	Tetraplegia	1	0	No	0	No	0	34	17	2	2	2	2
60000	0	168	48	acute I	8	18	4	0	3	2	0	0	0	10	3	5	0	0	2	2	0	0	0	A	T5	12	thoracic	2	T6	13	T5	12	T6	13	T5	12	Paraplegia	0	50	No	0	No	0	50	26	2	2	2	2
60000	42	188	27	acute I	18	36	30	10	3	2	2	4	4	10	11	10	6	2	5	5	5	2	2	B	L4	23	lumbar	3	L4	23	L4	23	S1	25	S1	25	Paraplegia	0	50	No	0	No	0	102	51	2	2	2	2
60000	22	178	53	acute I	1	10	0	0	0	0	0	0	0	10	0	0	0	0	0	0	0	0	0	C	C6	5	cervical	1	C6	5	C6	5	C6	5	C6	5	Tetraplegia	1	30	Yes	1	No	0	20	10	2	2	2	2
60000	0	178	49	acute I	7	10	0	0	3	1	0	0	0	10	0	0	0	0	0	0	0	0	0	A	T6	13	thoracic	2	T6	13	T7	14	T6	13	T7	14	Paraplegia	0	50	No	0	No	0	56	28	2	2	2	2
60000	0	183	51	acute I	9	21	4	2	3	2	0	1	0	10	6	5	2	0	1	1	0	0	0	A	T3	10	thoracic	2	T3	10	T3	10	T3	10	T3	10	Paraplegia	0	50	No	0	No	0	42	21	2	2	2	2
60000	0	166	46	acute I	0	2	0	0	0	0	0	0	0	2	0	0	0	0	0	0	0	0	0	C	C4	3	cervical	1	C5	4	C6	5	C4	3	T3	10	Tetraplegia	1	28	No	0	No	0	36	16	2	2	2	2
60000	46	180	55	acute I	2	16	2	2	1	0	0	0	0	10	6	0	0	1	0	0	0	0	0	D	C5	4	cervical	1	C5	4	C5	4	intact	88	intact	88	Tetraplegia	1	23	Yes	1	No	0	112	56	2	2	2	2
60000	0	190	54	acute I	0	10	0	0	0	0	0	0	0	10	0	0	0	0	0	0	0	0	0	A	C6	5	cervical	1	C6	5	C6	5	C6	5	C6	5	Tetraplegia	1	32	No	0	No	0	22	11	2	2	2	2
60000	43	188	51	acute I	9	35	13	8	2	2	1	1	0	10	15	10	6	1	2	2	1	0	0	NT	not testable		not testable		not testable		not testable		not testable		not testable		not testable		21	Yes	1	No	0
60000	38	175	72	acute I	9	10	4	2	3	2	0	1	0	10	0	0	2	0	1	1	0	0	0	D	T12	19	thoracic	2	T12	19	T12	19	T12	19	T12	19	Paraplegia	0	50	Yes	1	No	0	76	38	2	2	2	2
60000	23	185	33	acute I	18	25	17	10	3	3	2	4	3	10	0	10	6	2	2	2	2	0	1	D	L2	21	lumbar	3	L2	21	L2	21	L4	23	L4	23	Paraplegia	0	50	Yes	1	No	0	102	51	2	2	2	2
60000	0	163	23	acute I	12	29	6	1	3	2	1	3	0	10	11	8	0	1	2	2	1	0	0	A	T10	17	thoracic	2	T10	17	T10	17	T10	17	T10	17	Paraplegia	0	50	No	0	No	0	68	34	2	2	2	2
60000	43	185	19	acute I	20	40	23	10	3	3	3	4	4	10	15	10	6	2	4	4	0	2	2	D	L1	20	lumbar	3	L1	20	intact	88	intact	88	intact	88	Paraplegia	0	50	Yes	1	No	0	112	56	2	2	2	2
60000	1	182	41	acute I	11	18	8	4	3	3	1	1	0	10	3	5	2	1	2	2	0	0	0	B	L1	20	lumbar	3	L1	20	L1	20	L3	22	L2	21	Paraplegia	0	50	No	0	No	0	112	56	2	2	2	2
60000	50	163	54	acute I	10	39	16	6	2	2	1	1	1	10	15	10	4	1	4	4	1	0	1	D	C5	4	cervical	1	T12	19	C5	4	C7	6	C5	4	Tetraplegia	1	49	Yes	1	No	0	111	56	2	2	2	2
60000	10	187	48	acute I	0	6	0	0	0	0	0	0	0	6	0	0	0	0	0	0	0	0	0	C	C4	3	cervical	1	C4	3	C5	4	C4	3	C4	3	Tetraplegia	1	10	No	0	No	0	12	6	2	2	2	0
60000	22	179	40	acute I	0	10	0	0	0	0	0	0	0	10	0	0	0	0	0	0	0	0	0	C	C5	4	cervical	1	C6	5	C5	4	T1	8	intact	88	Tetraplegia	1	17	Yes	1	No	0	92	36	2	2	2	2
60000	0	180	53	acute I	8	8	0	0	3	1	0	1	0	8	0	0	0	0	0	0	0	0	0	A	T8	15	thoracic	2	T8	15	T8	15	T8	15	T8	15	Paraplegia	0	50	No	0	No	0	60	30	2	2	2	2
60000	50	178	36	very acute	15	40	28	10	2	2	2	3	3	10	15	10	6	2	3	8	3	1	2	D	C6	5	cervical	1	T1	8	C6	5	intact	88	intact	88	Tetraplegia	1	42	Yes	1	No	0	112	56	2	2	2	2
60000	42	181	32	acute I	20	36	37	10	3	3	3	4	4	10	11	10	6	2	8	8	5	3	2	B	L4	23	lumbar	3	L4	23	L4	23	S1	25	S1	25	Paraplegia	0	50	No	0	No	0	100	50	2	2	2	2
60000	40	183	47	acute I	5	0	0	0	3	1	0	1	0	0	0	0	0	0	0	0	0	0	0	D	T4	11	thoracic	2	T4	11	T4	11	T4	11	T4	11	Paraplegia	0	50	Yes	1	No	0	46	23	2	2	2	2
60000	0	185	44	acute I	7	10	0	0	3	1	0	0	0	10	0	0	0	0	0	0	0	0	0	A	C1	0	cervical	1	C1	0	C1	0	C1	0	C1	0	Tetraplegia	1	50	No	0	No	0	3	1	0	0	0	0
60000	0	170	64	acute I	7	8	0	0	3	1	0	0	0	8	0	0	0	0	0	0	0	0	0	A	T3	10	thoracic	2	T3	10	T3	10	T3	10	T3	10	Paraplegia	0	50	No	0	No	0	44	22	2	2	2	2
60000	0	170	20	acute I	15	21	8	2	3	3	2	4	0	10	11	0	2	0	2	2	2	0	0	A	T4	11	thoracic	2	T4	11	T4	11	T4	11	T4	11	Paraplegia	0	50	No	0	No	0	46	23	2	2	2	2
60000	0	170	18	acute I	0	0	0	0	0	0	0	0	0	0	0	0	0	0	0	0	0	0	0	A	C2	1	cervical	1	C2	1	C2	1	C2	1	C2	1	Tetraplegia	1	0	No	0	No	0	4	2	2	0	0	0
60000	50	170	53	acute I	20	24	17	10	3	3	3	4	4	10	0	10	6	2	2	3	1	0	1	A	S2	26	sacral	4	S2	26	S2	26	S2	26	S2	26	Paraplegia	0	50	No	0	No	0	104	52	2	2	2	2
60000	0	184	44	acute I	12	15	6	0	3	3	1	2	0	10	0	5	0	0	2	2	2	0	0	A	T12	19	thoracic	2	T12	19	T12	19	T12	19	T12	19	Paraplegia	0	50	No	0	No	0	76	38	2	2	2	2
60000	44	180	75	acute I	1	10	4	0	1	0	0	0	0	10	0	0	0	0	2	2	0	0	0	D	C6	5	cervical	1	C6	5	C8	7	intact	88	C6	5	Tetraplegia	1	39	Yes	1	No	0	90	56	2	2	2	2
90000	32	173	50	acute I	17	34	19	10	4	2	2	3	2	10	15	5	6	2	3	3	2	0	1	D	T12	19	thoracic	2	T12	19	T12	19	T12	19	T12	19	Paraplegia	0	50	Yes	1	No	0	94	46	2	2	2	2
90000	29	179	56	acute I	1	10	2	0	0	0	0	0	0	10	0	0	0	0	0	1	1	0	0	C	C5	4	cervical	1	C5	4	C6	5	C5	4	T4	11	Tetraplegia	1	26	No	0	No	0	71	32	2	2	2	2
90000	14	168	69	acute I	0	10	0	0	0	0	0	0	0	10	0	0	0	0	0	0	0	0	0	C	C4	3	cervical	1	C5	4	C4	3	C5	4	C5	4	Tetraplegia	1	7	No	0	No	0	16	8	2	2	2	2
90000	0	179	49	acute I	6	10	0	0	4	1	0	0	0	10	0	0	0	0	0	0	0	0	0	B	T12	19	thoracic	2	T12	19	T12	19	T12	19	T12	19	Paraplegia	0	50	No	0	No	0	76	38	2	2	2	2
90000	0	177	40	acute I	16	26	16	10	4	2	2	2	2	10	12	0	6	2	2	2	2	0	0	A	T11	18	thoracic	2	T11	18	T11	18	T11	18	T11	18	Paraplegia	0	50	No	0	No	0	76	38	2	2	2	2
90000	0	170	20	acute I	10	10	0	0	4	1	0	1	0	10	0	0	0	0	0	0	0	0	0	A	T7	14	thoracic	2	T7	14	T7	14	T7	14	T7	14	Paraplegia	0	50	No	0	No	0	58	29	2	2	2	2
90000	35	196	38	acute I	9	10	5	4	2	2	1	1	0	10	0	0	4	0	1	0	0	0	0	D	C5	4	cervical	1	C6	5	C5	4	C6	5	C6	5	Tetraplegia	1	25	Yes	1	No	0	94	47	2	2	2	2
90000	4	176	15	acute I	0	8	0	0	0	0	0	0	0	8	0	0	0	0	0	0	0	0	0	A	C2	1	cervical	1	C3	2	C2	1	C3	2	C2	1	Tetraplegia	1	2	No	0	No	0	49	26	2	2	1	1
90000	0	179	39	acute I	1	10	4	0	1	0	0	0	0	10	0	0	0	0	2	2	0	0	0	A	C6	5	cervical	1	C6	5	C6	5	C6	5	C6	5	Tetraplegia	1	22	No	0	No	0	45	23	2	2	2	2
90000	6	150	74	acute I	0	2	0	0	0	0	0	0	0	2	0	0	0	0	0	0	0	0	0	C	T10	17	thoracic	2	T10	17	T10	17	T10	17	T10	17	Paraplegia	0	50	No	0	No	0	90	45	2	2	2	2
90000	36	173	52	acute I	20	25	39	10	4	3	3	3	3	10	0	10	6	2	8	8	8	3	2	D	T12	19	thoracic	2	T12	19	T12	19	T12	19	T12	19	Paraplegia	0	50	Yes	1	No	0	94	47	2	2	2	2
90000	50	165	21	acute I	9	28	22	10	2	1	1	1	1	10	8	10	6	2	8	2	1	0	1	D	C6	5	cervical	1	C7	6	C7	6	C6	5	C6	5	Tetraplegia	1	39	Yes	1	No	0	66	33	2	2	2	2
90000	0	164	82	acute I	0	5	0	0	0	0	0	0	0	0	0	5	0	0	0	0	0	0	0	A	C4	3	cervical	1	C4	3	C4	3	C5	4	C5	4	Tetraplegia	1	12	No	0	No	0	18	9	2	2	2	2
90000	40	178	87	acute I	2	10	3	1	1	0	0	0	0	10	0	0	1	0	2	0	0	0	0	D	C4	3	cervical	1	C4	3	C6	5	L5	24	L5	24	Tetraplegia	1	18	Yes	1	No	0	104	52	2	2	2	2
90000	0	168	38	acute I	15	10	7	1	4	3	2	2	0	10	0	0	1	0	2	2	2	0	0	A	T12	19	thoracic	2	T12	19	T12	19	T12	19	T12	19	Paraplegia	0	50	No	0	No	0	78	39	2	2	2	2
90000	16	163	60	acute I	10	10	0	0	4	2	0	1	0	10	0	0	0	0	0	0	0	0	0	C	T12	19	thoracic	2	T12	19	T12	19	T12	19	T12	19	Paraplegia	0	50	Yes	1	No	0	94	47	2	2	2	2
90000	41	180	31	acute I	18	14	8	7	4	3	2	3	2	10	0	0	6	1	1	0	0	0	0	D	L4	23	lumbar	3	L4	23	L4	23	L5	24	L5	24	Paraplegia	0	50	Yes	1	Yes	1	98	49	2	2	2	2
90000	36	173	18	acute I	6	14	19	8	2	1	1	1	0	10	4	0	4	2	3	3	3	1	1	D	C6	5	cervical	1	C7	6	C6	5	C6	5	C6	5	Tetraplegia	1	32	Yes	1	No	0	66	33	2	2	2	2
90000	32	174	41	acute I	15	34	13	7	4	2	2	2	1	10	15	5	5	1	2	2	1	0	1	D	T7	14	thoracic	2	T7	14	T7	14	T7	14	T7	14	Paraplegia	0	50	Yes	1	No	0	75	37	2	2	2	2
90000	49	174	52	acute I	5	21	9	3	3	1	0	0	0	10	4	5	1	1	3	2	1	0	0	D	C4	3	cervical	1	C4	3	C5	4	T6	13	T6	13	Tetraplegia	1	29	Yes	1	No	0	112	56	2	2	2	2
90000	26	171	34	acute I	10	15	1	1	4	1	1	0	0	10	0	5	1	0	0	0	0	0	0	D	C6	5	cervical	1	C6	5	C6	5	T8	15	T10	17	Tetraplegia	1	41	No	0	No	0	88	43	2	2	2	2
90000	28	167	19	acute I	14	28	7	1	4	2	1	2	1	10	12	5	1	0	2	2	2	0	0	C	C4	3	cervical	1	C4	3	C4	3	L2	21	L2	21	Tetraplegia	1	20	Yes	1	No	0	97	48	2	2	2	2
90000	3	176	48	acute I	0	15	0	0	0	0	0	0	0	10	0	5	0	0	0	0	0	0	0	A	C5	4	cervical	1	C5	4	C5	4	C5	4	C5	4	Tetraplegia	1	16	No	0	No	0	23	12	2	2	2	2
90000	50	181	70	acute I	12	24	15	9	3	2	1	1	1	10	0	10	6	2	3	2	1	0	0	D	C4	3	cervical	1	C4	3	S2	26	C4	3	C4	3	Tetraplegia	1	45	Yes	1	No	0	106	51	2	2	2	1
90000	28	156	78	acute I	1	10	0	0	1	0	0	0	0	10	0	0	0	0	0	0	0	0	0	D	C4	3	cervical	1	C6	5	C4	3	C4	3	C4	3	Tetraplegia	1	24	Yes	1	No	0	62	31	2	2	2	1
90000	0	165	52	acute I	0	0	0	0	0	0	0	0	0	0	0	0	0	0	0	0	0	0	0	A	C1	0	cervical	1	C1	0	C1	0	C1	0	C1	0	Tetraplegia	1	0	No	0	No	0	0	0	0	0	0	0
90000	6	167	54	acute I	0	10	0	0	0	0	0	0	0	10	0	0	0	0	0	0	0	0	0	A	C4	3	cervical	1	C5	4	C5	4	C4	3	C4	3	Tetraplegia	1	12	No	0	No	0	57	28	2	2	2	2
90000	0	163	46	acute I	0	4	0	0	0	0	0	0	0	4	0	0	0	0	0	0	0	0	0	A	C4	3	cervical	1	C5	4	C4	3	C4	3	C4	3	Tetraplegia	1	5	No	0	No	0	16	8	2	2	2	1
90000	0	180	20	acute I	0	2	0	0	0	0	0	0	0	2	0	0	0	0	0	0	0	0	0	A	T5	12	thoracic	2	T5	12	T5	12	T5	12	T5	12	Paraplegia	0	50	No	0	No	0	50	25	2	2	2	2
90000	13	182	65	acute I	6	15	4	1	2	1	0	1	0	10	0	5	1	0	2	1	0	0	0	C	C5	4	cervical	1	C5	4	C5	4	C8	7	C7	6	Tetraplegia	1	20	Yes	1	No	0	72	36	2	2	2	2
90000	0	181	20	acute I	0	14	0	0	0	0	0	0	0	10	4	0	0	0	0	0	0	0	0	A	C5	4	cervical	1	C5	4	C5	4	C6	5	C6	5	Tetraplegia	1	15	No	0	No	0	29	15	2	2	2	2
90000	15	186	33	acute I	17	32	11	5	4	3	2	2	2	10	15	5	2	2	2	2	2	0	0	C	T11	18	thoracic	2	T11	18	T11	18	T11	18	T11	18	Paraplegia	0	50	No	0	No	0	92	46	2	2	2	2
90000	0	168	70	acute I	0	10	0	0	0	0	0	0	0	10	0	0	0	0	0	0	0	0	0	A	C3	2	cervical	1	C3	2	C3	2	C3	2	C3	2	Tetraplegia	1	4	No	0	No	0	14	7	2	2	1	1
90000	10	172	46	acute I	16	15	7	2	4	3	2	3	0	10	0	5	1	1	2	2	1	0	0	A	T10	17	thoracic	2	T10	17	T10	17	T10	17	T10	17	Paraplegia	0	50	No	0	No	0	70	35	2	2	2	2
90000	0	182	72	acute I	6	10	0	0	3	1	0	0	0	10	0	0	0	0	0	0	0	0	0	A	T7	14	thoracic	2	T7	14	T7	14	T7	14	T7	14	Paraplegia	0	50	No	0	No	0	58	29	2	2	2	2
90000	0	172	24	acute I	0	8	0	0	0	0	0	0	0	8	0	0	0	0	0	0	0	0	0	A	T1	8	cervical	1	T1	8	T1	8	T1	8	T1	8	Paraplegia	0	50	No	0	No	0	34	17	2	2	2	2
90000	34	169	36	acute I	18	32	19	9	3	2	2	4	4	10	13	5	6	2	4	4	2	0	0	D	L2	21	lumbar	3	L2	21	L2	21	L5	24	L5	24	Paraplegia	0	50	Yes	1	No	0	104	52	2	2	2	2
90000	0	174	71	acute I	8	15	5	2	2	2	1	1	0	10	0	5	2	0	1	1	1	0	0	A	T8	15	thoracic	2	T8	15	T8	15	T8	15	T8	15	Paraplegia	0	50	No	0	No	0	66	33	2	2	2	2
90000	30	176	52	acute I	18	35	16	9	3	3	3	3	3	10	15	5	6	2	3	2	1	0	1	C	L3	22	lumbar	3	L4	23	L3	22	intact	88	intact	88	Paraplegia	0	50	Yes	1	No	0	112	56	2	2	2	2
90000	12	165	84	acute I	0	0	0	0	0	0	0	0	0	0	0	0	0	0	0	0	0	0	0	C	C3	2	cervical	1	C3	2	C5	4	C3	2	intact	88	Tetraplegia	1	24	No	0	No	0	110	54	2	2	1	1
90000	0	180	69	acute I	0	10	0	0	0	0	0	0	0	10	0	0	0	0	0	0	0	0	0	A	C5	4	cervical	1	C6	5	C5	4	C6	5	C6	5	Tetraplegia	1	19	No	0	No	0	22	11	2	2	2	2
90000	44	190	32	acute I	18	40	12	10	3	3	3	3	3	10	15	10	6	2	0	0	0	0	2	D	C7	6	cervical	1	C7	6	C7	6	intact	88	intact	88	Tetraplegia	1	44	Yes	1	No	0	112	56	2	2	2	2
90000	4	178	60	acute I	2	8	0	0	1	0	0	0	0	8	0	0	0	0	0	0	0	0	0	C	C5	4	cervical	1	C5	4	C5	4	T12	19	T12	19	Tetraplegia	1	40	Yes	1	No	0	94	47	2	2	2	2
90000	43	178	67	acute I	2	20	0	0	1	1	0	0	0	10	0	10	0	0	0	0	0	0	0	D	C4	3	cervical	1	C4	3	C5	4	intact	88	intact	88	Tetraplegia	1	29	Yes	1	No	0	112	56	2	2	2	2
90000	45	160	76	acute I	11	10	15	8	3	2	1	2	0	10	0	0	6	1	2	2	2	0	1	D	L2	21	lumbar	3	L2	21	L2	21	intact	88	intact	88	Paraplegia	0	50	Yes	1	No	0	112	56	2	2	2	2
90000	12	180	36	acute I	15	26	12	6	3	2	1	4	2	10	11	5	4	1	2	2	2	0	0	C	L2	21	lumbar	3	L2	21	L2	21	S2	26	S2	26	Paraplegia	0	50	Yes	1	No	0	104	52	2	2	2	2
90000	41	167	78	acute I	10	12	0	0	3	2	0	2	0	10	0	0	0	0	0	0	0	0	0	D	L2	21	lumbar	3	L4	23	L2	21	intact	88	intact	88	Paraplegia	0	50	Yes	1	No	0	112	56	2	2	2	2
90000	50	190	31	acute I	12	37	10	0	2	2	2	2	2	10	13	10	0	0	3	3	3	1	0	D	C5	4	cervical	1	C5	4	C5	4	C6	5	C6	5	Tetraplegia	1	40	Yes	1	No	0	108	54	2	2	2	2
90000	46	191	44	acute I	18	30	38	10	3	2	2	4	4	10	11	5	6	2	8	8	8	1	2	D	L5	24	lumbar	3	S1	25	S1	25	L5	24	L5	24	Paraplegia	0	50	Yes	1	No	0	104	52	2	2	2	2
90000	48	179	58	acute I	3	2	2	2	0	1	0	1	0	2	0	0	2	0	0	0	0	0	0	D	C5	4	cervical	1	C5	4	C6	5	intact	88	intact	88	Tetraplegia	1	34	No	0	No	0	112	56	2	2	2	2
90000	30	179	58	acute I	0	10	0	0	0	0	0	0	0	10	0	0	0	0	0	0	0	0	0	A	C4	3	cervical	1	C4	3	C5	4	C5	4	C5	4	Tetraplegia	1	15	No	0	No	0	37	22	2	2	2	2
90000	0	179	58	acute I	0	15	0	0	0	0	0	0	0	10	0	0	0	0	0	0	0	0	0	A	C2	1	cervical	1	C2	1	C2	1	C2	1	C2	1	Tetraplegia	1	23	No	0	No	0	6	2	2	0	0	0
90000	0	169	55	acute I	9	13	9	2	3	2	1	0	0	10	3	0	2	0	2	2	2	0	1	A	T4	11	thoracic	2	T4	11	T4	11	T4	11	T4	11	Paraplegia	0	50	No	0	No	0	44	22	2	2	2	2
90000	0	178	46	acute I	8	15	0	0	3	1	0	1	0	10	0	5	0	0	0	0	0	0	0	A	T5	12	thoracic	2	T5	12	T5	12	T5	12	T5	12	Paraplegia	0	50	No	0	No	0	48	24	2	2	2	2
90000	0	172	26	acute I	9	26	9	3	3	2	0	2	0	10	11	5	2	1	2	2	2	0	0	A	T12	19	thoracic	2	T12	19	T12	19	T12	19	T12	19	Paraplegia	0	50	No	0	No	0	76	38	2	2	2	2
90000	0	175	56	acute I	10	26	9	3	3	3	0	1	0	10	11	5	2	1	2	2	2	0	0	A	T3	10	thoracic	2	T3	10	T3	10	T3	10	T3	10	Paraplegia	0	50	No	0	No	0	44	22	2	2	2	2
90000	0	178	34	acute I	9	26	3	3	3	2	0	1	0	10	11	5	2	1	0	0	0	0	0	A	T6	13	thoracic	2	T6	13	T6	13	T6	13	T6	13	Paraplegia	0	50	No	0	No	0	58	29	2	2	2	2
90000	0	188	69	acute I	0	0	0	0	0	0	0	0	0	0	0	0	0	0	0	0	0	0	0	A	C4	3	cervical	1	C4	3	C4	3	C5	4	C5	4	Tetraplegia	1	2	No	0	No	0	40	20	2	2	2	2
90000	10	183	48	acute I	8	18	9	3	3	1	0	1	0	10	3	5	2	1	2	2	2	0	0	C	T12	19	thoracic	2	T12	19	T12	19	T12	19	T12	19	Paraplegia	0	50	Yes	1	No	0	94	47	2	2	2	2
90000	0	198	38	acute I	0	6	0	0	0	0	0	0	0	6	0	0	0	0	0	0	0	0	0	A	T11	18	thoracic	2	T11	18	T11	18	T11	18	T11	18	Paraplegia	0	50	No	0	No	0	76	38	2	2	2	2
90000	27		52	acute I	12	27	8	4	3	1	1	3	2	10	11	5	2	1	2	2	0	0	0	A	T11	18	thoracic	2	L2	21	T11	18	L2	21	T11	18	Paraplegia	0	50	No	0	No	0	83	44	2	2	2	2
90000	24		64	acute I	0	8	0	0	0	0	0	0	0	8	0	0	0	0	0	0	0	0	0	C	C4	3	cervical	1	C5	4	C4	3	C5	4	C5	4	Tetraplegia	1	12	No	0	No	0	50	17	2	2	2	2
90000	0	178	29	acute I	17	28	14	8	3	2	2	4	3	10	11	5	4	2	2	2	1	0	1	A	T6	13	thoracic	2	T6	13	T6	13	T6	13	T6	13	Paraplegia	0	50	No	0	No	0	52	26	2	2	2	2
90000	14		84	acute I	7	10	4	1	2	1	0	1	0	10	0	0	0	1	1	1	1	0	0	A	L1	20	lumbar	3	L1	20	L2	21	L2	21	L2	21	Paraplegia	0	50	No	0	No	0	89	44	2	2	2	2
90000	0		61	acute I	0	2	0	0	0	0	0	0	0	2	0	0	0	0	0	0	0	0	0	A	C5	4	cervical	1	C5	4	C5	4	T4	11	T4	11	Tetraplegia	1	19	No	0	No	0	44	22	2	2	2	2
100000	12	180	28	acute I	16	11	10	6	4	3	1	3	1	10	0	0	4	2	2	2	0	0	0	B	T12	19	thoracic	2	T12	19	T12	19	T12	19	T12	19	Paraplegia	0	50	No	0	No	0	88	44	2	2	2	2
100000	0	179	46	very acute	1	8	0	0	1	0	0	0	0	8	0	0	0	0	0	0	0	0	0	A	C7	6	cervical	1	C8	7	C7	6	C7	6	C7	6	Tetraplegia	1	32	No	0	No	0	24	12	2	2	2	2
100000	10	158	25	acute I	14	10	5	1	4	3	1	1	1	10	0	0	1	0	2	2	0	0	0	B	L1	20	lumbar	3	L1	20	L1	20	L3	22	L3	22	Paraplegia	0	50	No	0	No	0	98	47	2	2	2	2
100000	13	171	32	acute I	15	39	13	7	4	2	1	2	2	10	15	10	6	1	2	2	2	0	0	C	T11	18	thoracic	2	L1	20	T11	18	L1	20	T11	18	Paraplegia	0	50	Yes	1	No	0	89	45	2	2	2	2
100000	0	163	26	acute I	0	4	0	0	0	0	0	0	0	4	0	0	0	0	0	0	0	0	0	B	C4	3	cervical	1	C5	4	C5	4	C4	3	C4	3	Tetraplegia	1	12	No	0	No	0	33	16	2	2	2	1
100000	27	172	20	acute I	13	35	10	6	3	1	1	3	1	10	15	5	2	2	2	2	0	0	0	D	C7	6	cervical	1	C7	6	C7	6	C7	6	T4	11	Tetraplegia	1	35	Yes	1	No	0	78	45	2	2	2	2
100000	0	183	37	acute I	9	14	5	1	4	1	0	1	0	10	4	0	1	0	2	2	0	0	0	A	T3	10	thoracic	2	T3	10	T4	11	T3	10	T4	11	Paraplegia	0	50	No	0	No	0	44	21	2	2	2	2
100000	0	170	19	acute I	3	19	5	1	1	0	0	0	0	10	4	5	1	0	2	2	0	0	0	A	C6	5	cervical	1	C6	5	C6	5	C6	5	C6	5	Tetraplegia	1	21	No	0	No	0	23	12	2	2	2	2
100000	0	180	60	acute I	0	0	0	0	0	0	0	0	0	0	0	0	0	0	0	0	0	0	0	A	C3	2	cervical	1	C3	2	C3	2	C3	2	C3	2	Tetraplegia	1	0	No	0	No	0	10	5	2	2	1	0
100000	20	170	67	acute I	16	19	15	8	4	2	2	2	2	10	0	5	4	2	2	2	2	0	1	C	L2	21	lumbar	3	L2	21	L2	21	L3	22	L3	22	Paraplegia	0	50	Yes	1	No	0	101	51	2	2	2	2
100000	0	180	27	acute I	16	10	5	1	4	2	2	2	2	10	0	0	1	0	2	2	0	0	0	A	T6	13	thoracic	2	T7	14	T6	13	T7	14	T6	13	Paraplegia	0	50	No	0	No	0	62	32	2	2	2	2
100000	44	174	64	acute I	3	8	0	0	2	1	0	0	0	8	0	0	0	0	0	0	0	0	0	D	C5	4	cervical	1	C7	6	C8	7	C6	5	C5	4	Tetraplegia	1	42	Yes	1	No	0	64	33	2	2	2	2
100000	18	165	75	acute I	7	10	2	2	3	1	0	1	0	10	0	0	2	0	0	0	0	0	0	C	L2	21	lumbar	3	L2	21	L2	21	L2	21	L2	21	Paraplegia	0	50	No	0	No	0	88	44	2	2	2	2
100000	0	178	49	acute I	0	0	0	0	0	0	0	0	0	0	0	0	0	0	0	0	0	0	0	A	C4	3	cervical	1	C4	3	C5	4	C4	3	C4	3	Tetraplegia	1	5	No	0	No	0	14	7	2	2	2	1
100000	26	178	64	acute I	9	10	1	1	3	1	0	1	0	10	0	0	1	0	0	0	0	0	0	D	L1	20	lumbar	3	L1	20	L2	21	L3	22	L3	22	Paraplegia	0	50	Yes	1	No	0	98	48	2	2	2	2
100000	0	185	68	acute I	0	10	0	0	0	0	0	0	0	10	0	0	0	0	0	0	0	0	0	A	C5	4	cervical	1	C5	4	C5	4	C5	4	C5	4	Tetraplegia	1	7	No	0	No	0	17	8	2	2	2	2
100000	30	160	82	acute I	13	14	5	5	4	2	1	1	1	10	4	0	5	0	0	0	0	0	0	D	T10	17	thoracic	2	T10	17	T12	19	T10	17	T12	19	Paraplegia	0	50	Yes	1	No	0	84	35	2	2	2	2
100000	0	181	40	acute I	0	2	0	0	0	0	0	0	0	2	0	0	0	0	0	0	0	0	0	A	C4	3	cervical	1	C5	4	C4	3	C5	4	C5	4	Tetraplegia	1	5	No	0	No	0	19	10	2	2	2	2
100000	41	178	61	acute I	8	16	13	6	2	1	1	1	1	10	0	5	4	1	2	2	2	0	1	D	C6	5	cervical	1	C6	5	C6	5	C6	5	C8	7	Tetraplegia	1	25	Yes	1	No	0	96	49	2	2	2	2
100000	14	170	51	acute I	0	4	0	0	0	0	0	0	0	4	0	0	0	0	0	0	0	0	0	C	C1	0	cervical	1	C4	3	C1	0	C4	3	C1	0	Tetraplegia	1	3	Yes	1	No	0	34	11	2	2	2	1
100000	0	190	39	acute I	11	14	2	1	2	2	1	1	1	10	4	0	1	0	1	0	0	0	0	A	T11	18	thoracic	2	T11	18	T11	18	T11	18	T11	18	Paraplegia	0	50	No	0	No	0	72	36	2	2	2	2
100000	19	180	32	acute I	18	40	17	10	4	3	1	3	3	10	15	10	6	2	2	2	2	0	1	C	T10	17	thoracic	2	L2	21	T10	17	L3	22	T10	17	Paraplegia	0	50	No	0	No	0	100	51	2	2	2	2
100000	34	182	38	acute I	14	23	6	2	4	2	1	2	1	10	12	0	2	0	2	2	0	0	0	D	T12	19	thoracic	2	L2	21	T12	19	L1	20	T12	19	Paraplegia	0	50	No	0	No	0	92	49	2	2	2	2
100000	0	176	46	acute I	12	16	5	1	4	2	1	1	0	10	4	0	1	0	2	2	0	0	0	A	T2	9	thoracic	2	T2	9	T2	9	T2	9	T2	9	Paraplegia	0	50	No	0	No	0	38	19	2	2	2	2
100000	0	178	42	acute I	1	4	0	0	1	0	0	0	0	4	0	0	0	0	0	0	0	0	0	A	T4	11	thoracic	2	T4	11	T4	11	T4	11	T4	11	Paraplegia	0	50	No	0	No	0	46	23	2	2	2	2
100000	0	183	46	acute I	8	15	5	1	4	2	1	1	0	10	0	5	1	0	2	2	0	0	0	A	T3	10	thoracic	2	T3	10	T3	10	T3	10	T3	10	Paraplegia	0	50	No	0	No	0	44	21	2	2	2	2
100000	17	193	26	acute I	2	10	0	0	1	0	0	0	0	10	0	0	0	0	0	0	0	0	0	C	C7	6	cervical	1	C7	6	C7	6	intact	88	L1	20	Tetraplegia	1	32	Yes	1	No	0	109	56	2	2	2	2
100000	9	161	27	acute I	15	25	15	9	4	2	2	2	2	10	12	0	5	2	2	2	2	0	0	C	L1	20	lumbar	3	L1	20	L1	20	L1	20	L1	20	Paraplegia	0	50	No	0	No	0	96	48	2	2	2	2
100000	50	184	19	acute I	12	39	14	8	3	1	1	3	1	10	15	10	6	1	2	2	2	0	0	D	C3	2	cervical	1	C6	5	C3	2	C4	3	C3	2	Tetraplegia	1	34	Yes	1	No	0	69	31	2	2	2	1
100000	0	175	51	acute I	12	19	3	3	4	2	1	1	0	10	4	5	2	1	0	0	0	0	0	A	T10	17	thoracic	2	T10	17	T10	17	T10	17	T10	17	Paraplegia	0	50	No	0	No	0	70	35	2	2	2	2
100000	50	158	70	acute I	11	26	27	10	4	1	1	1	0	10	4	10	6	2	4	4	4	2	3	D	C6	5	cervical	1	C6	5	C6	5	T1	8	C7	6	Tetraplegia	1	38	Yes	1	No	0	67	38	2	2	2	2
100000	0	169	57	acute I	11	10	4	1	4	1	0	2	0	10	0	0	1	0	1	1	1	0	0	A	T7	14	thoracic	2	T7	14	T7	14	T7	14	T7	14	Paraplegia	0	50	No	0	No	0	56	28	2	2	2	2
100000	0	178	32	acute I	6	10	0	0	3	1	1	0	0	6	4	0	0	0	0	0	0	0	0	A	T2	9	thoracic	2	T2	9	T2	9	T2	9	T2	9	Paraplegia	0	50	No	0	No	0	36	18	2	2	2	2
100000	0	179	17	acute I	16	23	3	1	4	2	2	2	2	10	8	5	1	0	1	1	0	0	0	A	T10	17	thoracic	2	T10	17	T10	17	T10	17	T10	17	Paraplegia	0	50	No	0	No	0	72	36	2	2	2	2
100000	27	177	62	acute I	11	14	1	1	4	2	0	1	0	10	4	0	1	0	0	0	0	0	0	A	T11	18	thoracic	2	T11	18	T11	18	T11	18	T11	18	Paraplegia	0	50	No	0	No	0	98	51	2	2	2	2
100000	50	170	86	acute I	10	20	20	6	3	1	1	1	1	10	0	10	4	1	3	3	3	2	3	D	C3	2	cervical	1	C3	2	C3	2	C3	2	C3	2	Tetraplegia	1	37	Yes	1	No	0	60	31	2	2	2	1
100000	38	184	47	acute I	3	19	2	0	2	0	0	0	0	10	4	5	0	0	2	0	0	0	0	D	C4	3	cervical	1	C6	5	C6	5	C4	3	C4	3	Tetraplegia	1	28	Yes	1	No	0	57	27	2	2	2	1
100000	0	180	26	acute I	14	27	7	3	4	2	1	2	1	10	12	5	2	1	2	2	0	0	0	A	T4	11	thoracic	2	T4	11	T4	11	T4	11	T4	11	Paraplegia	0	50	No	0	No	0	50	24	2	2	2	2
100000	0	175	18	acute I	1	6	0	0	1	0	0	0	0	6	0	0	0	0	0	0	0	0	0	A	C5	4	cervical	1	C5	4	C5	4	C5	4	C5	4	Tetraplegia	1	8	No	0	No	0	18	9	2	2	2	2
100000	9	177	50	acute I	1	2	0	0	1	0	0	0	0	2	0	0	0	0	0	0	0	0	0	C	C4	3	cervical	1	C4	3	C5	4	C4	3	C4	3	Tetraplegia	1	10	Yes	1	No	0	63	31	2	2	2	1
100000	15	163	24	acute I	11	12	0	0	4	2	0	1	0	8	4	0	0	0	0	0	0	0	0	A	T12	19	thoracic	2	T12	19	T12	19	T12	19	T12	19	Paraplegia	0	50	No	0	No	0	88	43	2	2	2	2
100000	50	172	38	acute I	19	40	40	10	3	3	3	3	3	10	15	10	6	2	8	8	8	3	3	D	C6	5	cervical	1	C6	5	C6	5	C7	6	C6	5	Tetraplegia	1	31	Yes	1	No	0	107	54	2	2	2	2
100000	0	185	17	acute I	0	10	0	0	0	0	0	0	0	10	0	0	0	0	0	0	0	0	0	B	C4	3	cervical	1	C5	4	C5	4	C4	3	C4	3	Tetraplegia	1	16	No	0	No	0	26	13	2	2	2	1
100000	0	185	25	acute I	9	14	0	0	4	1	0	0	0	10	4	0	0	0	0	0	0	0	0	B	T1	8	cervical	1	T3	10	T1	8	T3	10	T1	8	Paraplegia	0	50	No	0	No	0	52	27	2	2	2	2
100000	46	176	70	acute I	1	15	1	1	1	0	0	0	0	10	0	5	1	0	0	0	0	0	0	D	C7	6	cervical	1	C7	6	C7	6	L2	21	L2	21	Tetraplegia	1	38	Yes	1	No	0	89	44	2	2	2	2
100000	0	178	19	acute I	0	10	0	0	0	0	0	0	0	10	0	0	0	0	0	0	0	0	0	A	C4	3	cervical	1	C5	4	C5	4	C4	3	C4	3	Tetraplegia	1	7	No	0	No	0	20	9	2	2	2	1
100000	0	170	22	acute I	0	15	0	0	0	0	0	0	0	10	0	5	0	0	0	0	0	0	0	C	C4	3	cervical	1	C5	4	C5	4	C4	3	C4	3	Tetraplegia	1	20	No	0	No	0	24	12	2	2	2	0
100000		175	22	acute I	20	40	40	10	4	3	3	3	3	10	15	10	6	2	8	8	8	3	3	D	T1	8	cervical	1	T1	8	T1	8	intact	88	intact	88	Tetraplegia	1	48	Yes	1	No	0	112	56	2	2	2	2
100000	0	175	57	acute I	4	9	0	0	3	1	0	0	0	4	0	5	0	0	0	0	0	0	0	A	C7	6	cervical	1	C7	6	T1	8	T2	9	T2	9	Tetraplegia	1	40	No	0	No	0	38	19	2	2	2	2
100000	38	178	58	acute I	0	13	1	1	0	0	0	0	0	8	0	5	1	0	0	0	0	0	0	D	C3	2	cervical	1	C3	2	C3	2	C3	2	C3	2	not testable			Yes	1	No	0	102	51	2	2	1	2
100000	0	180	44	acute I	7	19	0	0	3	2	0	0	0	10	4	5	0	0	0	0	0	0	0	A	T4	11	thoracic	2	T4	11	T4	11	T4	11	T4	11	Paraplegia	0	50	No	0	No	0	48	24	2	2	2	2
100000	13	178	60	acute I	12	10	1	1	4	2	1	2	0	10	0	0	1	0	0	0	0	0	0	B	T12	19	thoracic	2	T12	19	T12	19	T12	19	T12	19	Paraplegia	0	50	No	0	No	0	94	47	2	2	2	2
100000	0	178	25	acute I	10	19	0	0	4	1	0	1	0	10	4	5	0	0	0	0	0	0	0	B	T1	8	cervical	1	T1	8	T1	8	T1	8	T1	8	Paraplegia	0	50	No	0	No	0	36	18	2	2	2	2
100000	48	170	28	acute I	19	40	22	10	4	3	3	3	2	10	15	10	6	2	5	5	0	2	0	D	L2	21	lumbar	3	L2	21	S1	25	L3	22	L3	22	Paraplegia	0	50	Yes	1	No	0	112	56	2	2	2	2
100000	48	167	83	acute I	0	11	0	0	0	0	0	0	0	6	0	5	0	0	0	0	0	0	0	D	C5	4	cervical	1	C5	4	C5	4	intact	88	intact	88	Tetraplegia	1	28	No	0	No	0	112	56	2	2	2	2
100000	0	180	71	acute I	0	2	0	0	0	0	0	0	0	2	0	0	0	0	0	0	0	0	0	A	C5	4	cervical	1	C5	4	C5	4	C6	5	C6	5	Tetraplegia	1	12	No	0	No	0	29	13	2	2	2	2
100000	13	180	38	acute I	2	8	2	0	1	0	0	0	0	8	0	0	0	0	1	1	0	0	0	C	C7	6	cervical	1	C7	6	C7	6	T6	13	T6	13	Tetraplegia	1	42	No	0	No	0	92	46	2	2	2	2
100000	12	170	29	acute I	12	27	7	3	3	3	1	1	1	10	11	5	2	1	2	2	0	0	0	C	T12	19	thoracic	2	T12	19	T12	19	T12	19	T12	19	Paraplegia	0	50	No	0	No	0	84	42	2	2	2	2
100000	49	182	72	acute I	5	13	8	3	2	1	0	1	0	10	3	0	2	1	2	2	1	0	0	D	C6	5	cervical	1	C6	5	C6	5	C7	6	C7	6	Tetraplegia	1	36	Yes	1	No	0	108	54	2	2	2	2
100000	0	185	25	acute I	5	13	0	0	2	2	0	0	0	10	3	0	0	0	0	0	0	0	0	A	C7	6	cervical	1	C8	7	C7	6	C7	6	C7	6	Tetraplegia	1	40	No	0	No	0	30	15	2	2	2	2
100000	0	180	28	acute I	5	10	0	0	3	1	0	0	0	10	0	0	0	0	0	0	0	0	0	A	T5	12	thoracic	2	T5	12	T5	12	T5	12	T5	12	Paraplegia	0	50	No	0	No	0	52	26	2	2	2	2
100000	36	185	19	acute I	4	10	0	0	2	1	0	0	0	10	0	0	0	0	0	0	0	0	0	D	C5	4	cervical	1	C5	4	C5	4	C5	4	L4	23	Tetraplegia	1	28	Yes	1	No	0	99	48	2	2	2	2
100000	42	175	19	acute I	11	36	0	0	3	3	1	1	0	10	15	10	0	0	0	0	0	0	0	D	L1	20	lumbar	3	L2	21	L2	21	L1	20	L1	20	Paraplegia	0	50	Yes	1	No	0	94	47	2	2	2	2
100000	3	196	49	acute I	7	10	3	1	3	1	0	0	0	10	0	0	0	1	1	1	0	0	0	A	L1	20	lumbar	3	L1	20	L1	20	L1	20	L2	21	Paraplegia	0	50	No	0	No	0	85	42	2	2	2	2
100000	38	162	49	acute I	1	15	3	0	1	0	0	0	0	10	0	5	0	0	2	1	0	0	0	D	C4	3	cervical	1	C6	5	C6	5	C4	3	C6	5	Tetraplegia	1	30	Yes	1	No	0	57	16	2	2	2	2
100000	0	171	18	acute I	0	15	0	0	0	0	0	0	0	10	0	5	0	0	0	0	0	0	0	A	C5	4	cervical	1	C5	4	C5	4	C6	5	C6	5	Tetraplegia	1	19	No	0	No	0	23	12	2	2	2	2
100000	0	180	46	acute I	7	10	2	2	3	1	0	0	0	10	0	0	2	0	0	0	0	0	0	A	T6	13	thoracic	2	T6	13	T6	13	T6	13	T6	13	Paraplegia	0	50	No	0	No	0	52	26	2	2	2	2
100000	50	175	55	acute I	0	11	0	0	0	0	0	0	0	6	0	5	0	0	0	0	0	0	0	D	C4	3	cervical	1	C5	4	C5	4	C5	4	C4	3	Tetraplegia	1	33	Yes	1	No	0	103	55	2	2	2	2
100000	50	182	56	acute I	0	21	6	2	0	0	0	0	0	10	6	5	0	1	2	2	0	0	0	D	C5	4	cervical	1	C8	7	C6	5	C5	4	C5	4	Tetraplegia	1	42	Yes	1	No	0	96	48	2	2	2	2
100000		185	48	acute I	2	10	0	0	1	0	0	0	0	10	0	0	0	0	0	0	0	0	0	NT	C4	3	cervical	1	C5	4	C4	3	C4	3	C4	3	Tetraplegia	1	15	Yes	1	No	0			2	2	2	1
100000	0	182	24	acute I	5	10	0	0	2	1	0	0	0	10	0	0	0	0	0	0	0	0	0	A	T5	12	thoracic	2	T5	12	T5	12	T5	12	T5	12	Paraplegia	0	50	No	0	No	0	49	24	2	2	2	2
100000	0	173	51	acute I	10	24	0	0	3	1	0	3	0	10	9	5	0	0	0	0	0	0	0	A	T9	16	thoracic	2	T9	16	T9	16	T9	16	T9	16	Paraplegia	0	50	No	0	No	0	64	32	2	2	2	2
100000	27	189	56	acute I	0	10	0	0	0	0	0	0	0	10	0	0	0	0	0	0	0	0	0	D	C2	1	cervical	1	C2	1	C5	4	C2	1	C5	4	Tetraplegia	1	21	No	0	No	0	74	40	2	2	2	2
100000	0	174	41	acute I	0	10	0	0	0	0	0	0	0	10	0	0	0	0	0	0	0	0	0	A	C4	3	cervical	1	C6	5	C6	5	C4	3	C4	3	Tetraplegia	1	17	No	0	No	0	13	7	2	2	2	1
100000	0	184	32	acute I	7	10	2	2	2	1	0	1	0	10	0	0	2	0	0	0	0	0	0	A	T12	19	thoracic	2	T12	19	T12	19	T12	19	T12	19	Paraplegia	0	50	No	0	No	0	76	38	2	2	2	2
100000	0	180	54	acute I	7	10	6	0	3	1	0	0	0	10	0	0	0	0	2	2	2	0	0	A	T8	15	thoracic	2	T8	15	T8	15	T8	15	T8	15	Paraplegia	0	50	No	0	No	0	62	31	2	2	2	2
100000	50	182	57	acute I	6	18	14	8	2	1	0	1	1	10	3	5	6	1	2	2	2	0	0	D	C4	3	cervical	1	C6	5	C6	5	C7	6	C4	3	Tetraplegia	1	38	Yes	1	No	0	81	36	2	2	2	2
100000	0	173	56	acute I	8	2	0	0	3	1	0	1	0	2	0	0	0	0	0	0	0	0	0	A	C5	4	cervical	1	T1	8	T1	8	C8	7	C5	4	Tetraplegia	1	50	No	0	No	0	33	18	2	2	2	2
100000	0	183	38	acute I	9	10	0	0	2	2	1	1	2	10	0	0	0	0	0	0	0	0	0	A	T1	8	cervical	1	T1	8	T4	11	T3	10	T4	11	Tetraplegia	1	49	No	0	No	0	43	21	2	2	2	2
100000		170	32	acute I	8	30	6	0	2	2	0	1	0	10	11	5	0	0	2	2	2	0	0	A	T11	18	thoracic	2	T11	18	T12	19	T11	18	T12	19	Paraplegia	0	50	No	0	No	0	92	45	2	2	2	2
100000	0	160	49	acute I	5	14	0	0	2	1	0	0	0	6	3	5	0	0	0	0	0	0	0	A	T3	10	thoracic	2	T4	11	T3	10	T4	11	T3	10	Paraplegia	0	50	No	0	No	0	65	32	2	2	2	2
100000	0	177	65	acute I	7	15	6	0	1	2	0	1	0	10	0	5	0	0	2	2	2	0	0	A	T2	9	thoracic	2	T2	9	T3	10	T2	9	T3	10	Paraplegia	0	50	No	0	No	0	48	23	2	2	2	2
100000	13	175	62	acute I	0	15	3	0	0	0	0	0	0	10	0	5	0	0	1	1	1	0	0	C	C3	2	cervical	1	C3	2	C3	2	C3	2	C3	2	Tetraplegia	1	6	Yes	1	No	0	47	22	2	2	1	0
100000	44	180	34	acute I	6	10	2	2	2	1	0	1	0	10	0	0	2	0	0	0	0	0	0	D	not testable		not testable		L2	21	not testable		intact	88	intact	88	not testable			Yes	1	No	0	112	56	2	2	2	2
100000	6	176	63	acute I	1	13	0	0	0	0	0	0	0	8	0	5	0	0	0	0	0	0	0	C	C4	3	cervical	1	C5	4	C5	4	C4	3	C4	3	Tetraplegia	1	13	No	0	No	0	12	6	2	2	2	0
100000	47	179	48	acute I	5	16	8	2	2	1	0	1	0	10	0	5	0	1	2	2	2	0	0	D	C4	3	cervical	1	C6	5	C6	5	C4	3	C7	6	Tetraplegia	1	39	No	0	No	0	48	16	2	2	2	1
100000	19	160	40	acute I	0	2	0	0	0	0	0	0	0	2	0	0	0	0	0	0	0	0	0	C	C6	5	cervical	1	C7	6	C7	6	C7	6	C6	5	Tetraplegia	1	29	No	0	No	0	51	33	2	2	2	2
100000	0	175	74	acute I	0	8	0	0	0	0	0	0	0	8	0	0	0	0	0	0	0	0	0	B	C5	4	cervical	1	C5	4	C5	4	C6	5	C6	5	Tetraplegia	1	16	No	0	No	0	78	36	2	2	2	2
100000	0	175	63	acute I	0	0	0	0	0	0	0	0	0	0	0	0	0	0	0	0	0	0	0	A	C2	1	cervical	1	C2	1	C2	1	C2	1	C2	1	Tetraplegia	1	0	No	0	No	0	6	3	2	1	0	0
100000	10	168	22	acute I	9	21	15	8	2	1	1	1	1	10	0	10	6	1	2	2	2	0	1	NT	not testable		not testable		not testable		L1	20	L1	20	L1	20	not testable			Yes	1	No	0	98	49	2	2	2	2
100000	0	190	20	acute I	7	15	0	0	2	2	0	0	0	10	0	5	0	0	0	0	0	0	0	A	T7	14	thoracic	2	T7	14	T7	14	T7	14	T7	14	Paraplegia	0	50	No	0	No	0	58	29	2	2	2	2
100000	0	178	34	acute I	13	13	7	1	3	3	1	2	1	10	3	0	0	1	2	2	2	0	0	A	T9	16	thoracic	2	T9	16	T9	16	T9	16	T9	16	Paraplegia	0	50	No	0	No	0	64	32	2	2	2	2
100000	0	176	68	acute I	10	8	2	2	3	2	0	2	0	8	0	0	2	0	0	0	0	0	0	A	T8	15	thoracic	2	T8	15	T10	17	T8	15	T10	17	Paraplegia	0	50	No	0	No	0	65	31	2	2	2	2
100000	26	162	72	acute I	2	15	3	0	1	0	0	0	0	10	0	5	0	0	1	1	1	0	0	C	C7	6	cervical	1	C7	6	C7	6	intact	88	intact	88	Tetraplegia	1	33	Yes	1	No	0	112	56	2	2	2	2
100000	8	173	45	acute I	8	21	1	0	3	1	0	1	0	10	11	0	0	0	1	0	0	0	0	A	T4	11	thoracic	2	T4	11	T4	11	T4	11	T4	11	Paraplegia	0	50	No	0	No	0	60	30	2	2	2	2
100000	3	188	47	acute I	6	16	0	0	2	1	0	1	0	10	6	0	0	0	0	0	0	0	0	A	T11	18	thoracic	2	T12	19	T11	18	T12	19	T11	18	Paraplegia	0	50	No	0	No	0	81	41	2	2	2	2
100000	50	178	56	acute I	17	40	30	10	3	3	3	4	1	10	15	10	6	2	5	5	5	2	2	D	C3	2	cervical	1	C3	2	C7	6	C3	2	C4	3	Tetraplegia	1	47	Yes	1	No	0	111	55	2	2	2	2
100000	17	175	64	acute I	1	15	6	0	1	0	0	0	0	10	0	5	0	0	2	2	2	0	0	D	C4	3	cervical	1	C6	5	C7	6	C4	3	C4	3	Tetraplegia	1	25	No	0	No	0	28	22	2	2	2	0
100000	0	180	69	acute I	4	4	3	0	2	1	0	0	0	4	0	0	0	0	1	1	1	0	0	A	C8	7	cervical	1	T8	15	T7	14	C8	7	C8	7	Tetraplegia	1	50	No	0	No	0	61	31	2	2	2	2
100000	0	185	33	acute I	0	2	0	0	0	0	0	0	0	2	0	0	0	0	0	0	0	0	0	B	C4	3	cervical	1	C8	7	C7	6	C6	5	C4	3	Tetraplegia	1	35	No	0	No	0	32	17	2	2	2	2
100000	0	176	56	acute I	0	0	0	0	0	0	0	0	0	0	0	0	0	0	0	0	0	0	0	A	C4	3	cervical	1	C4	3	C4	3	C4	3	C4	3	Tetraplegia	1	0	No	0	No	0	12	6	2	2	2	0
100000	50	168	64	acute I	4	16	23	10	1	1	0	1	0	10	6	0	6	2	4	4	4	0	1	D	C5	4	cervical	1	C5	4	C5	4	intact	88	intact	88	Tetraplegia	1	26	Yes	1	No	0	112	56	2	2	2	2
100000	0	176	53	acute I	0	4	1	0	0	0	0	0	0	4	0	0	0	0	1	0	0	0	0	A	C6	5	cervical	1	C6	5	C6	5	T3	10	T3	10	Tetraplegia	1	21	No	0	No	0	58	29	2	2	2	2
100000	7	184	27	acute I	1	2	0	0	1	0	0	0	0	2	0	0	0	0	0	0	0	0	0	C	C7	6	cervical	1	C7	6	C7	6	T2	9	C7	6	Tetraplegia	1	34	No	0	No	0	96	52	2	2	2	2
100000	15	168	67	acute I	14	27	7	3	3	2	1	3	2	10	11	5	2	1	2	2	0	0	0	C	T4	11	thoracic	2	T4	11	T4	11	T4	11	T4	11	Paraplegia	0	50	No	0	No	0	94	47	2	2	2	2
100000	26	174	52	acute I	0	10	0	0	0	0	0	0	0	10	0	0	0	0	0	0	0	0	0	D	not testable		not testable		not testable		C5	4	T12	19	T12	19	not testable			Yes	1	No	0	93	46	2	2	2	2
100000	0	175	43	acute I	0	4	0	0	0	0	0	0	0	4	0	0	0	0	0	0	0	0	0	B	C4	3	cervical	1	C4	3	C4	3	C4	3	C4	3	Tetraplegia	1	4	No	0	No	0	49	28	2	2	2	1
100000	2	177	63	acute I	10	15	8	2	3	1	0	3	0	10	0	5	0	1	2	2	2	0	0	B	L1	20	lumbar	3	L1	20	L1	20	L1	20	L1	20	Paraplegia	0	50	No	0	No	0	88	44	2	2	2	2
100000	37	171	73	acute I	3	10	0	0	1	1	0	0	0	10	0	0	0	0	0	0	0	0	0	D	C5	4	cervical	1	C5	4	C5	4	C7	6	C6	5	Tetraplegia	1	37	Yes	1	No	0	76	39	2	2	2	2
100000	20	192	52	acute I	9	16	6	0	3	2	1	0	0	10	0	5	0	0	2	2	2	0	0	C	T11	18	thoracic	2	T11	18	T12	19	T11	18	T12	19	Paraplegia	0	50	Yes	1	No	0	88	44	2	2	2	2
100000	0	165	79	acute I	1	0	0	0	0	0	0	0	0	0	0	0	0	0	0	0	0	0	0	A	C1	0	cervical	1	C1	0	C2	1	C1	0	C2	1	Tetraplegia	1	40	No	0	No	0	17	7	1	1	2	1
110000	0	170	42	acute I	0	2	0	0	0	0	0	0	0	2	0	0	0	0	0	0	0	0	0	A	C5	4	cervical	1	C5	4	C5	4	C6	5	C6	5	Tetraplegia	1	15	No	0	No	0	22	11	2	2	2	2
130000	0	170	22	acute I	0	15	0	0	0	0	0	0	0	10	0	5	0	0	0	0	0	0	0	A	C4	3	cervical	1	C4	3	C4	3	C4	3	C4	3	Tetraplegia	1	2	No	0	No	0	12	6	2	2	2	0
130000	3	167	53	acute I	8	19	0	0	4	1	0	1	0	10	4	5	0	0	0	0	0	0	0	B	L1	20	lumbar	3	L1	20	L1	20	L1	20	L1	20	Paraplegia	0	50	No	0	No	0	82	41	2	2	2	2
130000	0	150	28	acute I	4	10	0	0	4	0	0	0	0	10	0	0	0	0	0	0	0	0	0	A	T6	13	thoracic	2	T6	13	T6	13	T6	13	T6	13	Paraplegia	0	50	No	0	No	0	52	26	2	2	2	2
130000	0	170	43	acute I	15	27	6	0	4	3	1	3	0	10	12	5	0	0	2	2	2	0	0	A	T11	18	thoracic	2	T11	18	T11	18	T11	18	T11	18	Paraplegia	0	50	No	0	No	0	78	39	2	2	2	2
130000	0	170	31	acute I	0	15	0	0	0	0	0	0	0	10	0	5	0	0	0	0	0	0	0	A	C4	3	cervical	1	C4	3	C4	3	C4	3	C4	3	Tetraplegia	1	1	No	0	No	0	12	6	2	2	2	0
130000	16	165	25	acute I	20	20	19	10	4	3	3	3	3	10	0	5	6	2	2	2	2	0	3	D	L1	20	lumbar	3	L1	20	L2	21	L1	20	L4	23	Paraplegia	0	50	No	0	No	0	95	46	2	2	2	2
130000	0	170	27	acute I	3	8	0	0	3	0	0	0	0	8	0	0	0	0	0	0	0	0	0	A	T4	11	thoracic	2	T4	11	T4	11	T4	11	T4	11	Paraplegia	0	50	No	0	No	0	44	22	2	2	2	2
130000	0	177	36	acute I	3	27	0	0	3	0	0	0	0	10	12	5	0	0	0	0	0	0	0	A	T6	13	thoracic	2	T6	13	T6	13	T6	13	T6	13	Paraplegia	0	50	No	0	No	0	52	26	2	2	2	2
130000	0	177	14	acute I	1	10	0	0	1	0	0	0	0	10	0	0	0	0	0	0	0	0	0	A	T4	11	thoracic	2	T4	11	T4	11	T4	11	T4	11	Paraplegia	0	50	No	0	No	0	48	23	2	2	2	2
130000	0	175	17	acute I	14	22	11	4	4	3	0	3	0	10	12	0	2	1	2	2	2	0	1	A	T4	11	thoracic	2	T5	12	T4	11	T5	12	T4	11	Paraplegia	0	50	No	0	No	0	50	26	2	2	2	2
130000	19	165	56	acute I	8	24	2	2	4	0	0	0	0	10	4	10	2	0	0	0	0	0	0	C	L2	21	lumbar	3	L2	21	L2	21	L3	22	L3	22	Paraplegia	0	50	Yes	1	No	0	103	50	2	2	2	2
130000	0	165	40	acute I	10	14	2	2	4	1	0	1	0	10	4	0	2	0	0	0	0	0	0	A	T10	17	thoracic	2	T10	17	T10	17	T10	17	T10	17	Paraplegia	0	50	No	0	No	0	68	34	2	2	2	2
130000	50	162	60	acute I	4	39	34	6	1	1	0	1	0	10	15	10	2	2	8	8	8	1	3	D	C6	5	cervical	1	C6	5	intact	88	intact	88	intact	88	Tetraplegia	1	38	Yes	1	No	0	112	56	2	2	2	2
130000	16	175	32	acute I	14	35	19	10	4	2	1	3	0	10	12	10	6	2	2	2	2	0	3	B	L2	21	lumbar	3	L2	21	L2	21	L3	22	L3	22	Paraplegia	0	50	No	0	No	0	92	47	2	2	2	2
130000	0	173	39	acute I	3	10	0	0	3	0	0	0	0	10	0	0	0	0	0	0	0	0	0	A	T10	17	thoracic	2	T10	17	T10	17	T10	17	T10	17	Paraplegia	0	50	No	0	No	0	68	34	2	2	2	2
130000	2	183	31	acute I	10	40	5	4	4	1	0	1	0	10	15	10	2	1	1	0	0	0	0	C	T1	8	cervical	1	T1	8	T1	8	T3	10	T3	10	Tetraplegia	1	48	No	0	No	0	80	44	2	2	2	2
130000	0	173	18	acute I	9	22	9	3	4	0	0	1	0	10	12	0	1	1	2	2	2	0	0	A	T9	16	thoracic	2	T9	16	T9	16	T9	16	T9	16	Paraplegia	0	50	No	0	No	0	64	32	2	2	2	2
130000	5	183	17	acute I	13	14	3	3	4	2	0	3	0	10	4	0	3	0	0	0	0	0	0	A	L1	20	lumbar	3	L1	20	L1	20	L1	20	L1	20	Paraplegia	0	50	No	0	No	0	80	40	2	2	2	2
130000	22	164	63	acute I	0	10	0	0	0	0	0	0	0	10	0	0	0	0	0	0	0	0	0	C	C5	4	cervical	1	C5	4	C5	4	C7	6	C7	6	Tetraplegia	1	17	Yes	1	No	0	56	28	2	2	2	2
130000	32	165	67	acute I	4	30	1	1	2	0	0	0	0	10	15	5	1	0	0	0	0	0	0	D	C4	3	cervical	1	C4	3	C5	4	C5	4	C5	4	Tetraplegia	1	20	Yes	1	No	0	106	53	2	2	2	2
130000	0	170	60	acute I	0	15	0	0	0	0	0	0	0	10	0	5	0	0	0	0	0	0	0	B	C4	3	cervical	1	C4	3	C4	3	C4	3	C4	3	Tetraplegia	1	0	No	0	No	0	12	6	2	2	2	0
130000	0	168	18	acute I	0	5	0	0	0	0	0	0	0	0	0	5	0	0	0	0	0	0	0	A	C4	3	cervical	1	C4	3	C4	3	C4	3	C4	3	Tetraplegia	1	0	No	0	No	0	12	6	2	2	2	0
130000	0	165	36	acute I	0	10	0	0	0	0	0	0	0	10	0	0	0	0	0	0	0	0	0	A	C4	3	cervical	1	C4	3	C4	3	C4	3	C4	3	Tetraplegia	1	5	No	0	No	0	12	6	2	2	2	0
130000	0	170	59	acute I	0	0	0	0	0	0	0	0	0	0	0	0	0	0	0	0	0	0	0	A	C4	3	cervical	1	C5	4	C4	3	C7	6	C7	6	Tetraplegia	1	12	No	0	No	0	24	12	2	2	2	2
130000	0	188	41	acute I	0	0	0	0	0	0	0	0	0	0	0	0	0	0	0	0	0	0	0	A	C2	1	cervical	1	C2	1	C2	1	C2	1	C2	1	Tetraplegia	1	0	No	0	No	0	4	2	2	0	0	0
130000	50	160	61	acute I	16	32	23	10	4	2	2	2	2	10	12	5	6	2	3	3	3	1	3	D	L5	24	lumbar	3	S1	25	S1	25	L5	24	L5	24	Paraplegia	0	50	Yes	1	No	0	104	52	2	2	2	2
130000	0	172	36	acute I	8	10	3	1	4	0	0	0	0	10	0	0	1	0	1	1	0	0	0	A	T11	18	thoracic	2	T11	18	T11	18	T11	18	T11	18	Paraplegia	0	50	No	0	No	0	72	36	2	2	2	2
130000	8	178	32	acute I	8	21	8	3	3	1	0	1	0	10	3	8	2	1	2	2	1	0	0	C	T10	17	thoracic	2	T10	17	L2	21	T10	17	L2	21	Paraplegia	0	50	No	0	No	0	83	39	2	2	2	2
130000	0	174	22	acute I	8	15	6	2	3	1	0	1	0	10	0	5	2	0	2	1	1	0	0	A	T9	16	thoracic	2	T9	16	T9	16	T9	16	T9	16	Paraplegia	0	50	No	0	No	0	68	34	2	2	2	2
130000	50	176	41	acute I	1	40	40	10	0	0	0	0	0	10	15	10	6	2	8	8	8	3	2	D	C4	3	cervical	1	C5	4	C4	3	C4	3	C4	3	Tetraplegia	1	29	Yes	1	No	0	96	48	2	2	2	1
130000	17	165	68	acute I	4	10	0	0	3	0	0	0	0	10	0	0	0	0	0	0	0	0	0	C	T10	17	thoracic	2	T10	17	T10	17	T10	17	T10	17	Paraplegia	0	50	Yes	1	No	0	90	45	2	2	2	2
130000	45	170	58	acute I	9	34	18	6	2	2	1	2	1	10	15	8	4	1	2	4	4	1	1	D	C4	3	cervical	1	C6	5	C6	5	C4	3	C4	3	Tetraplegia	1	30	Yes	1	No	0	55	28	2	2	2	1
130000	5	174	30	acute I	8	10	3	0	3	1	0	1	0	10	0	0	0	0	1	1	1	0	0	B	T12	19	thoracic	2	T12	19	T12	19	T12	19	T12	19	Paraplegia	0	50	No	0	No	0	78	38	2	2	2	2
130000	0	180	28	acute I	2	18	4	2	1	0	0	0	0	10	3	5	2	0	1	1	0	0	0	A	C4	3	cervical	1	C5	4	C4	3	C8	7	C8	7	Tetraplegia	1	22	No	0	No	0	32	16	2	2	2	2
130000	25	180	40	acute I	7	22	11	4	2	1	1	1	1	10	6	5	2	1	2	2	2	0	1	C	not testable		not testable		not testable		C5	4	C6	5	C6	5	not testable			Yes	1	No	0	47	14	2	2	2	2
130000	38	185	70	acute I	7	16	10	4	2	1	1	1	1	10	0	5	2	1	2	2	2	0	0	D	C3	2	cervical	1	C3	2	C3	2	C3	2	C3	2	Tetraplegia	1	32	Yes	1	No	0	49	19	2	2	1	1
130000	2	175	15	acute I	0	9	0	0	0	0	0	0	0	4	0	5	0	0	0	0	0	0	0	C	C4	3	cervical	1	C4	3	C4	3	C5	4	C5	4	Tetraplegia	1	3	No	0	No	0	64	32	2	2	2	2
130000	0	166	48	acute I	0	21	1	0	0	0	0	0	0	10	6	5	0	0	1	0	0	0	0	A	C6	5	cervical	1	C6	5	C6	5	C6	5	C6	5	Tetraplegia	1	17	No	0	No	0	20	10	2	2	2	2
130000	0	170	47	acute I	0	0	0	0	0	0	0	0	0	0	0	0	0	0	0	0	0	0	0	A	C5	4	cervical	1	C5	4	C5	4	C5	4	C6	5	Tetraplegia	1	14	No	0	No	0	19	9	2	2	2	2
130000	0	155	61	acute I	11	22	9	4	3	1	1	2	2	10	6	5	2	1	2	2	1	0	0	B	T10	17	thoracic	2	T10	17	T10	17	T10	17	T10	17	Paraplegia	0	50	No	0	No	0	68	34	2	2	2	2
130000	0	170	48	acute I	0	2	0	0	0	0	0	0	0	2	0	0	0	0	0	0	0	0	0	A	C4	3	cervical	1	C4	3	C4	3	C4	3	C4	3	Tetraplegia	1	0	No	0	No	0	12	6	2	2	2	0
130000	0	168	28	acute I	1	21	0	0	1	0	0	0	0	10	6	5	0	0	0	0	0	0	0	A	C4	3	cervical	1	C6	5	C6	5	C4	3	C4	3	Tetraplegia	1	18	No	0	No	0	16	8	2	2	2	1
130000	18	178	60	acute I	0	10	0	0	0	0	0	0	0	10	0	0	0	0	0	0	0	0	0	C	C3	2	cervical	1	C3	2	C3	2	C3	2	C3	2	Tetraplegia	1	14	Yes	1	No	0	41	15	2	2	1	0
130000	34	183	76	acute I	0	10	0	0	0	0	0	0	0	10	0	0	0	0	0	0	0	0	0	D	C4	3	cervical	1	C4	3	C5	4	C4	3	C4	3	Tetraplegia	1	15	Yes	1	No	0	32	6	2	2	2	0
130000	9	158	35	acute I	1	10	0	0	1	0	0	0	0	10	0	0	0	0	0	0	0	0	0	C	C4	3	cervical	1	C5	4	C4	3	C4	3	C4	3	Tetraplegia	1	7	No	0	No	0	19	12	2	2	2	1
130000	0	169	43	acute I	2	10	0	0	1	0	0	0	0	10	0	0	0	0	0	0	0	0	0	A	T3	10	thoracic	2	T3	10	T3	10	T3	10	T3	10	Paraplegia	0	50	No	0	No	0	41	20	2	2	2	2
130000	18	150		acute I	10	22	5	2	3	1	1	2	1	10	6	5	2	0	1	1	1	0	0	C	T11	18	thoracic	2	T11	18	L1	20	T11	18	L4	23	Paraplegia	0	50	Yes	1	No	0	95	47	2	2	2	2
130000	0	175	27	acute I	0	10	2	2	0	0	0	0	0	10	0	0	2	0	0	0	0	0	0	A	C6	5	cervical	1	C6	5	C6	5	C6	5	C6	5	Tetraplegia	1	24	No	0	No	0	22	11	2	2	2	2
130000	0	190	33	acute I	1	10	3	0	1	0	0	0	0	10	0	0	0	0	1	1	1	0	0	B	C5	4	cervical	1	C5	4	C5	4	C6	5	C6	5	Tetraplegia	1	19	No	0	No	0	24	12	2	2	2	2
130000	0	172	22	acute I	8	11	6	3	2	1	1	1	0	10	0	0	2	1	1	1	1	0	0	A	T11	18	thoracic	2	T12	19	T11	18	T12	19	T11	18	Paraplegia	0	50	No	0	No	0	76	39	2	2	2	2
130000	44	173	52	acute I	10	19	5	3	3	1	1	1	1	10	0	8	2	1	1	1	0	0	0	A	L3	22	lumbar	3	L4	23	L4	23	L3	22	L3	22	Paraplegia	0	50	No	0	No	0	88	44	2	2	2	2
130000	33	178	50	acute I	1	10	2	0	1	0	0	0	0	10	0	0	0	0	1	1	0	0	0	D	C4	3	cervical	1	C5	4	C5	4	C4	3	C4	3	Tetraplegia	1	14	Yes	1	No	0	62	31	2	2	2	1
130000	0	180	25	acute I	8	15	4	0	3	1	0	1	0	10	0	5	0	0	2	2	0	0	0	A	T9	16	thoracic	2	T9	16	T9	16	T9	16	T9	16	Paraplegia	0	50	No	0	No	0	64	32	2	2	2	2
130000	0	193	27	acute I	14	22	14	7	3	2	1	4	1	10	6	5	4	2	2	2	2	0	1	B	T12	19	thoracic	2	T12	19	T12	19	T12	19	T12	19	Paraplegia	0	50	No	0	No	0	76	38	2	2	2	2
130000	35	172	47	acute I	0	10	2	0	0	0	0	0	0	10	0	0	0	0	1	1	0	0	0	D	C4	3	cervical	1	C4	3	C4	3	C4	3	C4	3	Tetraplegia	1	13	Yes	1	No	0	12	6	2	2	2	0
130000	0	178	19	acute I	6	15	7	2	1	1	1	1	0	10	0	5	2	0	2	2	1	0	0	A	C7	6	cervical	1	C8	7	C8	7	C7	6	C7	6	Tetraplegia	1	45	No	0	No	0	28	14	2	2	2	2
130000	0	172	36	acute I	1	15	2	0	1	0	0	0	0	10	0	5	0	0	1	1	0	0	0	A	C7	6	cervical	1	T1	8	T1	8	C7	6	C7	6	Tetraplegia	1	50	No	0	No	0	34	17	2	2	2	2
130000	0	180	30	acute I	0	15	3	0	0	0	0	0	0	10	0	5	0	0	1	1	1	0	0	B	C6	5	cervical	1	C6	5	C6	5	C6	5	C6	5	Tetraplegia	1	24	No	0	No	0	29	15	2	2	2	2
130000	0	176	16	acute I	8	10	5	2	3	1	0	1	0	10	0	0	2	0	1	1	1	0	0	B	T5	12	thoracic	2	T5	12	T6	13	T5	12	T6	13	Paraplegia	0	50	No	0	No	0	54	25	2	2	2	2
130000	4	165	38	acute I	6	15	0	0	3	0	0	0	0	10	0	5	0	0	0	0	0	0	0	B	L1	20	lumbar	3	L1	20	L1	20	L1	20	L1	20	Paraplegia	0	50	No	0	No	0	82	41	2	2	2	2
130000	0		37	acute I	10	11	2	0	3	1	1	1	1	10	0	0	0	0	1	1	0	0	0	B	T1	8	cervical	1	T1	8	T1	8	T1	8	T1	8	Tetraplegia	1	49	No	0	No	0	32	16	2	2	2	2
130000	0	185	19	acute I	10	15	8	4	3	1	1	1	1	10	0	5	2	1	2	1	1	0	0	A	T4	11	thoracic	2	T5	12	T4	11	T5	12	T4	11	Paraplegia	0	50	No	0	No	0	47	24	2	2	2	2
130000	17	168	52	acute I	10	15	4	0	3	1	1	1	1	10	0	5	0	0	2	1	1	0	0	C	T3	10	thoracic	2	T3	10	T4	11	T3	10	T4	11	Paraplegia	0	50	No	0	No	0	77	38	2	2	2	2
130000	0	168	63	acute I	7	10	4	2	3	1	0	0	0	10	0	0	2	0	1	1	0	0	0	A	T2	9	thoracic	2	T2	9	T3	10	T2	9	T3	10	Paraplegia	0	50	No	0	No	0	38	18	2	2	2	2
130000	12		67	acute I	2	15	0	0	1	0	0	0	0	10	0	5	0	0	0	0	0	0	0	C	C5	4	cervical	1	C5	4	C5	4	intact	88	intact	88	Tetraplegia	1	31	Yes	1	No	0	112	56	2	2	2	2
130000	0	162	22	acute I	0	6	0	0	0	0	0	0	0	6	0	0	0	0	0	0	0	0	0	A	C6	5	cervical	1	C6	5	C6	5	C6	5	C6	5	Tetraplegia	1	22	No	0	No	0	35	18	2	2	2	2
130000	0		32	acute I	4	15	0	0	3	0	0	0	0	10	0	5	0	0	0	0	0	0	0	A	T6	13	thoracic	2	T6	13	T6	13	T6	13	T6	13	Paraplegia	0	50	No	0	No	0	52	26	2	2	2	2
130000	20	182	21	acute I	12	16	11	6	3	2	1	2	1	10	0	5	4	1	2	2	1	0	0	B	L3	22	lumbar	3	L3	22	L3	22	L3	22	L3	22	Paraplegia	0	50	No	0	No	0	99	49	2	2	2	2
130000	0	175	18	acute I	0	15	0	0	0	0	0	0	0	10	0	5	0	0	0	0	0	0	0	A	C3	2	cervical	1	C3	2	C3	2	C3	2	C3	2	Tetraplegia	1	20	No	0	No	0	20	10	2	2	2	1
130000	0	178	20	acute I	0	21	0	0	0	0	0	0	0	10	6	5	0	0	0	0	0	0	0	B	C5	4	cervical	1	C5	4	C6	5	C5	4	C5	4	Tetraplegia	1	16	No	0	No	0	16	8	2	2	2	2
130000	0	178	49	acute I	11	18	8	2	3	1	1	3	0	10	3	5	2	0	2	2	2	0	0	A	T7	14	thoracic	2	T7	14	T7	14	T7	14	T7	14	Paraplegia	0	50	No	0	No	0	56	28	2	2	2	2
130000	0	170	20	acute I	2	10	3	0	1	0	0	0	0	10	0	0	0	0	1	1	1	0	0	A	C4	3	cervical	1	C6	5	C7	6	C4	3	C4	3	Tetraplegia	1	25	No	0	No	0	16	8	2	2	2	1
130000	3	180	62	acute I	0	7	0	0	0	0	0	0	0	2	0	5	0	0	0	0	0	0	0	C	C4	3	cervical	1	C5	4	C5	4	C4	3	C4	3	Tetraplegia	1	8	No	0	No	0	12	6	2	2	2	0
130000	38	157	61	acute I	7	37	6	4	3	1	0	1	0	10	15	10	2	1	1	1	0	0	0	D	T11	18	thoracic	2	T11	18	T11	18	T11	18	T11	18	Paraplegia	0	50	Yes	1	No	0	92	46	2	2	2	2
150000	0	180	28	acute I	0	6	0	0	0	0	0	0	0	6	0	0	0	0	0	0	0	0	0	A	C4	3	cervical	1	C4	3	C5	4	C4	3	C4	3	Tetraplegia	1	5	No	0	No	0	14	7	2	2	2	1
150000	37	183	39	acute I	2	10	0	0	2	0	0	0	0	10	0	0	0	0	0	0	0	0	0	D	C5	4	cervical	1	C5	4	C6	5	C6	5	C6	5	Tetraplegia	1	25	Yes	1	No	0	68	35	2	2	2	2
150000	0	170	20	acute I	2	10	0	0	0	0	0	0	0	10	0	0	0	0	0	0	0	0	0	A	C6	5	cervical	1	C8	7	C6	5	C6	5	C6	5	Tetraplegia	1	34	No	0	No	0	25	13	2	2	2	2
150000	0	170	53	very acute	6	10	0	0	3	0	0	0	0	10	0	0	0	0	0	0	0	0	0	A	T2	9	thoracic	2	T2	9	T2	9	T2	9	T2	9	Paraplegia	0	50	No	0	No	0	36	18	2	2	2	2
150000	0	182	43	very acute	12	10	0	0	3	2	0	4	0	10	0	0	0	0	0	0	0	0	0	A	T12	19	thoracic	2	T12	19	T12	19	T12	19	T12	19	Paraplegia	0	50	No	0	No	0	76	38	2	2	2	2
150000	5	178	32	very acute	11	10	2	2	3	1	0	4	0	10	0	0	2	0	0	0	0	0	0	A	T11	18	thoracic	2	T11	18	T11	18	T11	18	T11	18	Paraplegia	0	50	No	0	No	0	99	50	2	2	2	2
150000	0	182	26	very acute	13	10	4	4	3	2	0	4	1	10	0	0	4	0	0	0	0	0	0	A	T10	17	thoracic	2	T11	18	T10	17	T11	18	T10	17	Paraplegia	0	50	No	0	No	0	73	39	2	2	2	2
150000	0	165	23	very acute	11	10	0	0	3	1	0	4	0	10	0	0	0	0	0	0	0	0	0	A	T8	15	thoracic	2	T8	15	T8	15	T8	15	T8	15	Paraplegia	0	50	No	0	No	0	60	30	2	2	2	2
150000	0	183	35	acute I	17	29	15	8	3	2	2	4	4	10	9	8	6	1	2	2	2	0	1	A	T11	18	thoracic	2	T11	18	T12	19	T11	18	T12	19	Paraplegia	0	50	No	0	No	0	75	37	2	2	2	2
150000	0	187	22	acute I	2	10	0	0	2	0	0	0	0	10	0	0	0	0	0	0	0	0	0	A	C6	5	cervical	1	C7	6	C6	5	C6	5	C6	5	Tetraplegia	1	24	No	0	No	0	20	10	2	2	2	2
150000	0	171	31	acute I	18	17	17	10	3	2	2	4	4	10	0	5	6	2	2	2	2	0	1	A	T9	16	thoracic	2	T9	16	T9	16	T9	16	T9	16	Paraplegia	0	50	No	0	No	0	67	34	2	2	2	2
150000	14	186	44	acute I	10	10	2	2	3	1	0	2	1	10	0	0	2	0	0	0	0	0	0	C	L1	20	lumbar	3	L1	20	L1	20	L1	20	intact	88	Paraplegia	0	50	Yes	1	No	0	104	48	2	2	2	2
150000	48	178	18	acute I	18	29	19	10	3	2	2	4	4	10	9	8	6	2	4	2	2	0	1	D	C7	6	cervical	1	C7	6	C7	6	T3	10	C8	7	Tetraplegia	1	47	No	0	No	0	75	37	2	2	2	2
150000	0	175	34	very acute	8	10	0	0	3	1	0	1	0	10	0	0	0	0	0	0	0	0	0	A	T10	17	thoracic	2	T10	17	T10	17	T10	17	T10	17	Paraplegia	0	50	No	0	No	0	68	34	2	2	2	2
150000	0	170	20	acute I	15	20	10	4	3	2	2	3	2	10	9	0	2	1	2	2	2	0	0	A	T9	16	thoracic	2	T10	17	T9	16	T10	17	T9	16	Paraplegia	0	50	No	0	No	0	66	34	2	2	2	2
150000	0	197	24	acute I	2	8	0	0	1	0	0	0	0	8	0	0	0	0	0	0	0	0	0	A	C5	4	cervical	1	C5	4	C5	4	C5	4	C5	4	Tetraplegia	1	12	No	0	No	0	16	8	2	2	2	2
150000	0	185	24	very acute	2	8	0	0	1	0	0	0	0	8	0	0	0	0	0	0	0	0	0	A	C4	3	cervical	1	C5	4	C5	4	C4	3	C4	3	Tetraplegia	1	13	No	0	No	0	14	7	2	2	2	1
150000	0	178	20	acute I	0	4	0	0	0	0	0	0	0	4	0	0	0	0	0	0	0	0	0	A	C4	3	cervical	1	C5	4	C5	4	C4	3	C4	3	Tetraplegia	1	7	No	0	No	0	12	6	2	2	2	0
150000	0	188	19	acute I	8	10	2	2	3	1	0	1	0	10	0	0	2	0	0	0	0	0	0	A	T6	13	thoracic	2	T6	13	T6	13	T6	13	T6	13	Paraplegia	0	50	No	0	No	0	52	26	2	2	2	2
150000	11	168	48	very acute	8	10	2	2	3	0	0	2	0	10	0	0	2	0	0	0	0	0	0	A	T11	18	thoracic	2	T11	18	T11	18	T11	18	T11	18	Paraplegia	0	50	No	0	No	0	78	39	2	2	2	2
150000	0	178	29	very acute	0	2	0	0	0	0	0	0	0	2	0	0	0	0	0	0	0	0	0	A	C4	3	cervical	1	C5	4	C5	4	C4	3	C4	3	Tetraplegia	1	10	No	0	No	0	14	7	2	2	2	1
150000	0	192	25	very acute	7	10	2	2	3	1	0	0	0	10	0	0	2	0	0	0	0	0	0	A	T7	14	thoracic	2	T7	14	T10	17	T7	14	T10	17	Paraplegia	0	50	No	0	No	0	65	31	2	2	2	2
150000	0	172	22	acute I	8	10	2	2	3	1	0	1	0	10	0	0	2	0	0	0	0	0	0	A	T4	11	thoracic	2	T4	11	T4	11	T4	11	T4	11	Paraplegia	0	50	No	0	No	0	44	22	2	2	2	2
150000	0	178	26	very acute	13	10	4	4	3	1	1	4	1	10	0	0	4	0	0	0	0	0	0	A	T4	11	thoracic	2	T4	11	T4	11	T4	11	T4	11	Paraplegia	0	50	No	0	No	0	44	22	2	2	2	2
150000	0	192	32	very acute	0	2	0	0	0	0	0	0	0	2	0	0	0	0	0	0	0	0	0	A	C5	4	cervical	1	C5	4	C5	4	C5	4	C5	4	Tetraplegia	1	14	No	0	No	0	16	8	2	2	2	2
150000	0	192	38	acute I	0	15	2	0	0	0	0	0	0	10	0	5	0	0	1	1	0	0	0	B	C4	3	cervical	1	C5	4	C5	4	C4	3	C4	3	Tetraplegia	1	8	No	0	No	0	12	6	2	2	2	0
150000	18	168	28	acute I	13	35	4	4	3	3	0	4	0	10	15	10	4	0	0	0	0	0	0	D	L1	20	lumbar	3	L2	21	L1	20	L1	20	L1	20	Paraplegia	0	50	Yes	1	No	0	86	43	2	2	2	2
150000	0	172	48	very acute	8	10	2	2	3	1	0	1	0	10	0	0	2	0	0	0	0	0	0	A	L1	20	lumbar	3	L1	20	L1	20	L1	20	L1	20	Paraplegia	0	50	No	0	No	0	82	41	2	2	2	2
150000	0	182	25	acute I	12	10	0	0	3	2	0	4	0	10	0	0	0	0	0	0	0	0	0	A	T12	19	thoracic	2	T12	19	T12	19	T12	19	T12	19	Paraplegia	0	50	No	0	No	0	76	38	2	2	2	2
150000	9	162	17	very acute	10	10	4	4	3	2	0	2	0	10	0	0	4	0	0	0	0	0	0	B	L1	20	lumbar	3	L2	21	L1	20	L2	21	L1	20	Paraplegia	0	50	No	0	No	0	94	48	2	2	2	2
150000	32	177	68	acute I	1	10	0	0	1	0	0	0	0	10	0	0	0	0	0	0	0	0	0	D	C3	2	cervical	1	C3	2	C3	2	C3	2	C3	2	Tetraplegia	1	26	No	0	No	0	8	4	2	2	0	0
150000	0	180	36	acute I	0	10	0	0	0	0	0	0	0	10	0	0	0	0	0	0	0	0	0	B	C4	3	cervical	1	C5	4	C5	4	C4	3	C4	3	Tetraplegia	1	16	No	0	No	0	24	12	2	2	2	1
150000	39		42	acute I	11	15	3	2	3	2	1	2	0	10	0	5	2	0	0	1	0	0	0	D	L2	21	lumbar	3	L2	21	L2	21	intact	88	intact	88	Paraplegia	0	50	Yes	1	No	0	112	56	2	2	2	2
150000	0	162	41	acute I	5	2	0	0	3	1	0	0	0	2	0	0	0	0	0	0	0	0	0	A	T5	12	thoracic	2	T5	12	T6	13	T5	12	T6	13	Paraplegia	0	50	No	0	No	0	54	27	2	2	2	2
150000	0	173	24	acute I	10	10	3	1	3	2	0	2	0	10	0	0	0	1	1	1	0	0	0	A	T4	11	thoracic	2	T4	11	T4	11	T4	11	T4	11	Paraplegia	0	50	No	0	No	0	46	23	2	2	2	2
150000	46		56	acute I	8	10	13	4	1	1	1	2	2	10	0	0	2	1	3	3	3	0	0	D	C4	3	cervical	1	C5	4	C5	4	C4	3	C4	3	Tetraplegia	1	29	Yes	1	No	0	52	25	2	2	2	1
150000	0		44	acute I	13	19	11	6	3	2	1	2	2	10	9	0	4	1	2	2	1	0	0	A	T5	12	thoracic	2	T5	12	T5	12	T5	12	T5	12	Paraplegia	0	50	No	0	No	0	52	25	2	2	2	2
150000	0		71	acute I	0	15	0	0	0	0	0	0	0	10	0	5	0	0	0	0	0	0	0	A	C4	3	cervical	1	C5	4	C5	4	C4	3	C5	4	Tetraplegia	1	14	No	0	No	0	14	6	2	2	2	0
150000	0		37	very acute	0	6	0	0	0	0	0	0	0	6	0	0	0	0	0	0	0	0	0	A	C4	3	cervical	1	C4	3	C4	3	C4	3	C4	3	Tetraplegia	1	2	No	0	No	0	12	6	2	2	2	0
150000	0		50	very acute	4	10	0	0	1	1	0	1	0	10	0	0	0	0	0	0	0	0	0	A	T4	11	thoracic	2	T4	11	T5	12	T4	11	T5	12	Paraplegia	0	50	No	0	No	0	49	23	2	2	2	2
150000	0		17	acute I	9	10	0	0	3	1	1	1	1	10	0	0	0	0	0	0	0	0	0	A	T4	11	thoracic	2	T5	12	T4	11	T5	12	T4	11	Paraplegia	0	50	No	0	No	0	48	25	2	2	2	2
150000	0	185	34	acute I	8	10	0	0	3	2	0	0	0	10	0	0	0	0	0	0	0	0	0	A	T6	13	thoracic	2	T6	13	T7	14	T6	13	T7	14	Paraplegia	0	50	No	0	No	0	54	26	2	2	2	2
150000	0	189	21	acute I	9	10	0	0	3	2	1	0	0	10	0	0	0	0	0	0	0	0	0	A	T7	14	thoracic	2	T9	16	T7	14	T9	16	T7	14	Paraplegia	0	50	No	0	No	0	63	34	2	2	2	2
150000	4		42	acute I	9	10	0	0	3	1	0	2	0	10	0	0	0	0	0	0	0	0	0																50	No	0	No	0	95	48	2	2	2	2
150000	0		56	very acute	10	10	0	0	3	1	0	3	0	10	0	0	0	0	0	0	0	0	0	A	T10	17	thoracic	2	T10	17	T10	17	T10	17	T10	17	Paraplegia	0	50	No	0	No	0	72	36	2	2	2	2
150000	0		19	very acute	0	10	0	0	0	0	0	0	0	10	0	0	0	0	0	0	0	0	0																28	No	0	No	0	20	10	2	2	2	2
150000	24		61	acute I	0	10	0	0	0	0	0	0	0	10	0	0	0	0	0	0	0	0	0	C	C4	3	cervical	1	C5	4	C4	3	C4	3	C4	3	Tetraplegia	1	6	No	0	No	0	38	29	2	2	2	1
150000	0	183	27	acute I	8	10	2	2	3	1	1	0	0	10	0	0	2	0	0	0	0	0	0	A	T3	10	thoracic	2	T3	10	T3	10	T3	10	T3	10	Paraplegia	0	50	No	0	No	0	40	20	2	2	2	2
150000	10		28	acute I	12	10	8	5	3	2	2	1	1	10	0	0	4	1	2	1	0	0	0	A	T11	18	thoracic	2	T11	18	T11	18	T11	18	T11	18	Paraplegia	0	50	No	0	No	0	82	41	2	2	2	2
150000	0		66	very acute	7	10	0	0	3	1	0	0	0	10	0	0	0	0	0	0	0	0	0	A	T11	18	thoracic	2	T11	18	T12	19	T11	18	T12	19	Paraplegia	0	50	No	0	No	0	74	36	2	2	2	2
150000	0	178	34	acute I	8	10	2	2	3	1	0	1	0	10	0	0	2	0	0	0	0	0	0	A	T7	14	thoracic	2	T7	14	T8	15	T7	14	T8	15	Paraplegia	0	50	No	0	No	0	58	28	2	2	2	2
150000	0	185	46	acute I	8	10	0	0	3	1	0	1	0	10	0	0	0	0	0	0	0	0	0	A	T5	12	thoracic	2	T5	12	T5	12	T5	12	T5	12	Paraplegia	0	50	No	0	No	0	50	25	2	2	2	2
150000	30	179	57	acute I	0	10	0	0	0	0	0	0	0	10	0	0	0	0	0	0	0	0	0	D	C5	4	cervical	1	C5	4	C5	4	C6	5	C6	5	Tetraplegia	1	20	Yes	1	No	0	30	16	2	2	2	2
150000	10	171	28	acute I	11	10	9	5	3	2	1	2	1	10	0	0	4	1	2	2	0	0	0	A	T11	18	thoracic	2	T11	18	T11	18	T11	18	T11	18	Paraplegia	0	50	No	0	No	0	80	40	2	2	2	2
150000	33	183	45	very acute	3	15	0	0	1	1	0	0	0	10	0	5	0	0	0	0	0	0	0	D	C5	4	cervical	1	C5	4	C7	6	T12	19	L1	20	Tetraplegia	1	30	No	0	No	0	91	47	2	2	2	2
150000	0	182	21	acute I	8	10	0	0	3	1	0	1	0	10	0	0	0	0	0	0	0	0	0	A	T10	17	thoracic	2	T10	17	T10	17	T10	17	T10	17	Paraplegia	0	50	No	0	No	0	68	34	2	2	2	2
150000	20		63	very acute	0	10	0	0	0	0	0	0	0	10	0	0	0	0	0	0	0	0	0																10	No	0	No	0	12	6	2	2	2	0
150000	0	185	20	very acute	8	10	0	0	3	1	0	1	0	10	0	0	0	0	0	0	0	0	0																50	No	0	No	0	52	26	2	2	2	2
150000	16	181	45	acute I	6	10	0	0	2	1	0	0	0	10	0	0	0	0	0	0	0	0	0	D	C8	7	cervical	1	T3	10	T1	8	C8	7	C8	7	Paraplegia	0	50	Yes	1	No	0	46	25	2	2	2	2
160000	0	183	69	acute I	0	10	0	0	0	0	0	0	0	10	0	0	0	0	0	0	0	0	0	A	C3	2	cervical	1	C3	2	C3	2	C3	2	C3	2	Tetraplegia	1	2	No	0	No	0	8	4	2	2	0	0
160000	0	173	30	acute I	0	0	0	0	0	0	0	0	0	0	0	0	0	0	0	0	0	0	0	A	C1	0	cervical	1	C1	0	C1	0	C1	0	C1	0	Tetraplegia	1	0	No	0	No	0	16	9	1	1	1	1
160000	0	185	36	acute I	0	0	0	0	0	0	0	0	0	0	0	0	0	0	0	0	0	0	0	C	C4	3	cervical	1	C4	3	C4	3	C4	3	C4	3	Tetraplegia	1	0	Yes	1	No	0	62	31	2	2	2	1
160000	0	160	51	acute I	7	10	5	0	3	1	0	0	0	10	0	0	0	0	2	2	1	0	0	C	T11	18	thoracic	2	T11	18	T11	18	T11	18	T11	18	Paraplegia	0	50	Yes	1	No	0	74	36	2	2	2	2
160000	0	185	20	acute I	0	0	2	0	0	0	0	0	0	0	0	0	0	0	1	1	0	0	0	A	C4	3	cervical	1	C4	3	C4	3	C4	3	C4	3	Tetraplegia	1	2	No	0	No	0	21	9	2	2	2	1
160000	0	180	60	acute I	0	0	0	0	0	0	0	0	0	0	0	0	0	0	0	0	0	0	0	A	C4	3	cervical	1	C4	3	C4	3	C4	3	C6	5	Tetraplegia	1	4	No	0	No	0	17	6	2	2	2	0
160000	19	180	44	acute I	0	6	0	0	0	0	0	0	0	6	0	0	0	0	0	0	0	0	0	C	C5	4	cervical	1	C5	4	C5	4	C7	6	C7	6	Tetraplegia	1	26	No	0	No	0	32	17	2	2	2	2
160000	11	173	67	acute I	1	4	0	0	1	0	0	0	0	4	0	0	0	0	0	0	0	0	0																17	No	0	No	0	34	18	2	2	2	1
160000	0	180	23	acute I	0	0	0	0	0	0	0	0	0	0	0	0	0	0	0	0	0	0	0	A	C3	2	cervical	1	C3	2	C3	2	C3	2	C3	2	Tetraplegia	1	2	No	0	No	0	16	7	2	2	1	1
160000	0	172	58	acute I	2	0	0	0	2	0	0	0	0	0	0	0	0	0	0	0	0	0	0	A	T5	12	thoracic	2	T5	12	T5	12	T5	12	T5	12	Paraplegia	0	50	No	0	No	0	48	24	2	2	2	2
170000	0	175	22	very acute	1	10	0	0	1	0	0	0	0	10	0	0	0	0	0	0	0	0	0	A	T10	17	thoracic	2	T10	17	T10	17	T10	17	T10	17	Paraplegia	0	50	No	0	No	0	70	35	2	2	2	2
170000	3	180	50	acute I	8	15	9	4	3	1	1	1	1	10	0	5	4	0	2	2	1	0	0	A	T5	12	thoracic	2	T5	12	T10	17	T5	12	T10	17	Paraplegia	0	50	No	0	No	0	72	32	2	2	2	2
170000	29	175	52	very acute	9	15	0	0	3	2	1	0	0	10	0	5	0	0	0	0	0	0	0	D	T7	14	thoracic	2	T7	14	S1	25	T7	14	L4	23	Paraplegia	0	50	Yes	1	No	0	88	37	2	2	2	2
170000	45	174	34	acute I	12	35	12	8	3	3	1	1	1	10	15	5	6	1	2	1	0	0	1	D	C3	2	cervical	1	C3	2	C3	2	C3	2	C3	2	Tetraplegia	1	37	Yes	1	No	0	67	22	2	2	1	2
170000	0	175	62	very acute	0	10	0	0	0	0	0	0	0	10	0	0	0	0	0	0	0	0	0	A	T9	16	thoracic	2	T9	16	T9	16	T9	16	T9	16	Paraplegia	0	50	No	0	No	0	65	32	2	2	2	2
170000	7	180	29	acute I	2	10	0	0	1	0	0	0	0	10	0	0	0	0	0	0	0	0	0	A	L1	20	lumbar	3	L1	20	L1	20	L3	22	L3	22	Paraplegia	0	50	No	0	No	0	94	46	2	2	2	2
170000		175	53	acute I	10	10	7	1	3	2	1	1	0	10	0	0	0	0	3	2	1	0	0	D	T11	18	thoracic	2	T11	18	T12	19	T11	18	T12	19	Paraplegia	0	50	Yes	1	No	0	82	43	2	2	2	2
180000	9	170	62	acute I	0	7	0	0	0	0	0	0	0	2	0	5	0	0	0	0	0	0	0	C	C4	3	cervical	1	C4	3	C4	3	C5	4	C5	4	Tetraplegia	1	2	Yes	1	No	0	28	14	2	2	2	2
180000	0	160	34	acute I	0	0	0	0	0	0	0	0	0	0	0	0	0	0	0	0	0	0	0	A	C5	4	cervical	1	C5	4	C5	4	C7	6	C7	6	Tetraplegia	1	18	No	0	No	0	30	15	2	2	2	2
180000	0	170	47	acute I	7	15	6	2	3	0	0	1	0	10	0	5	2	0	2	2	0	0	0	A	T6	13	thoracic	2	T6	13	T6	13	T6	13	T6	13	Paraplegia	0	50	No	0	No	0	56	28	2	2	2	2
180000	1	160	33	acute I	8	10	4	4	3	1	0	2	0	10	0	0	4	0	0	0	0	0	0	C	T12	19	thoracic	2	T12	19	T12	19	T12	19	T12	19	Paraplegia	0	50	No	0	No	0	89	43	2	2	2	2
180000	0	175	18	acute I	0	0	0	0	0	0	0	0	0	0	0	0	0	0	0	0	0	0	0	B	C5	4	cervical	1	C5	4	C5	4	C7	6	C7	6	Tetraplegia	1	18	No	0	No	0	74	37	2	2	2	2
180000	0	170	25	acute I	3	10	1	0	3	0	0	0	0	10	0	0	0	0	1	0	0	0	0	A	T10	17	thoracic	2	T10	17	T10	17	T10	17	T10	17	Paraplegia	0	50	No	0	No	0	70	35	2	2	2	2
180000	0	180	34	acute I	6	15	6	2	3	0	0	2	0	10	0	5	0	0	2	2	0	0	0	A	T8	15	thoracic	2	T8	15	T9	16	T8	15	T9	16	Paraplegia	0	50	No	0	No	0	65	32	2	2	2	2
180000	0	180	32	acute I	0	2	1	0	0	0	0	0	0	2	0	0	0	0	0	0	1	0	0	B	C4	3	cervical	1	C5	4	C4	3	intact	88	intact	88	Tetraplegia	1	4	No	0	No	0	112	56	2	2	2	2
180000	0		49	acute I	0	7	0	0	0	0	0	0	0	2	0	5	0	0	0	0	0	0	0	A	C4	3	cervical	1	C4	3	C4	3	C5	4	C5	4	Tetraplegia	1	0	No	0	No	0	26	13	2	2	2	2
180000	0	174	53	acute I	15	11	12	8	3	3	2	3	2	10	0	0	6	1	2	1	1	0	0	B	T6	13	thoracic	2	T6	13	T6	13	T6	13	T6	13	Paraplegia	0	50	No	0	No	0	66	34	2	2	2	2
180000	22	180	21	acute I	0	15	1	1	0	0	0	0	0	10	0	5	0	1	0	0	0	0	0	C	C5	4	cervical	1	C5	4	C5	4	C6	5	C6	5	Tetraplegia	1	14	Yes	1	No	0	108	54	2	2	2	2
180000	0	174	31	acute I	0	13	0	0	0	0	0	0	0	8	0	5	0	0	0	0	0	0	0	A	C4	3	cervical	1	C4	3	C4	3	C5	4	C5	4	Tetraplegia	1	3	No	0	No	0	18	9	2	2	2	2
180000	0	175	34	acute I	0	7	0	0	0	0	0	0	0	2	0	5	0	0	0	0	0	0	0	A	C4	3	cervical	1	C5	4	C5	4	C4	3	C4	3	Tetraplegia	1	10	No	0	No	0	12	6	2	2	2	0
200000	49	176	44	acute I	19	34	39	9	3	3	3	4	3	10	11	8	6	2	8	8	8	3	2	D	C7	6	cervical	1	C7	6	T4	11	T4	11	T4	11	Tetraplegia	1	48	Yes	1	No	0	78	39	2	2	2	2
200000	49	181	28	acute I	20	40	27	8	3	3	3	4	4	10	15	10	6	1	8	5	2	2	1	D	T12	19	thoracic	2	T12	19	T12	19	T12	19	T12	19	Paraplegia	0	50	Yes	1	No	0	97	46	2	2	2	2
200000	0	186	18	acute I	3	10	0	0	1	1	0	0	0	10	0	0	0	0	0	0	0	0	0	A	T11	18	thoracic	2	T11	18	T11	18	T11	18	T11	18	Paraplegia	0	50	No	0	No	0	72	36	2	2	2	2
200000	0	181	42	acute I	6	10	0	0	2	1	0	1	0	10	0	0	0	0	0	0	0	0	0	A	T1	8	cervical	1	T1	8	T1	8	T3	10	T3	10	Tetraplegia	1	48	No	0	No	0	41	20	2	2	2	2
200000	0	172	28	acute I	0	8	0	0	0	0	0	0	0	8	0	0	0	0	0	0	0	0	0	A	C4	3	cervical	1	C5	4	C5	4	C4	3	C4	3	Tetraplegia	1	8	No	0	No	0	15	8	2	2	2	0
200000	0	178	31	acute I	3	10	0	0	1	0	0	1	0	10	0	0	0	0	0	0	0	0	0	A	T9	16	thoracic	2	T10	17	T9	16	T10	17	T9	16	Paraplegia	0	50	No	0	No	0	67	34	2	2	2	2
200000	47	176	26	acute I	14	19	7	3	3	3	1	4	0	10	3	5	2	1	2	2	0	0	0	D	T10	17	thoracic	2	T10	17	T11	18	T10	17	T11	18	Paraplegia	0	50	Yes	1	No	0	92	45	2	2	2	2
200000	0	190	24	acute I	0	8	0	0	0	0	0	0	0	8	0	0	0	0	0	0	0	0	0	A	C4	3	cervical	1	C6	5	C6	5	C4	3	C4	3	Tetraplegia	1	18	No	0	No	0	15	9	2	2	2	2
[truncated: 145 more columns]
