# Supplementary material for: Prediction of Bladder Outcomes after Traumatic Spinal Cord Injury: A Longitudinal Cohort Study
Source: PLoS Med. 2016 Jun 21;13(6):e1002041. doi: 10.1371/journal.pmed.1002041 (PMC4915662; doi:10.1371/journal.pmed.1002041)
Supplement: S3 Data — Data of the validation cohort. (XLSX) [file pmed.1002041.s003.xlsx]

## Sheet: Tabelle1
ageatdoi	sex	scim_3a	scim_subscore2	scim_6	scim_7	scim_totalscore	scimversion	ais	neurological_level	motor_level	plegia	lems	ms_tot	lt_t5best	lt_s3best	scim_61year
66	M	0	14	4	0	14	2	C	C4	C4	TETRA	18	25	2	2	0
31	M	0	10	0	0	10	2	C	C5	C5	TETRA	2	17	1	1	0
73	M	0	10	0	0	10	2	A	C4	C4	TETRA	0	14	0	0	0
23	M	1	10	0	0	13	2	C	C8	C8	TETRA	20	63	1	1	1
39	M	0	10	0	0	10	2	A	C7	C7	TETRA	0	26	2	1	0
29	M	0	14	4	0	14	2	C	C3	C3	TETRA	11	29	1	1	1
35	M	0	10	0	0	11	2	C	C5	C6	TETRA	18	46	1	1	1
51	M	0	10	0	0	19	2	D	C4	C4	TETRA	45	71	1	1	1
42	M	0	10	0	0	14	2	D	C4	C4	TETRA	48	74	1	1	1
58	M	0	10	0	0	11	2	A	C7	C7	TETRA	0	38	0	0	0
78	M	0	10	0	0	10	2	A	C4	C4	TETRA	0	9	0	0	0
77	M	0	14	4	0	14	2	C	C4	C5	TETRA	38	65	1	1	1
17	M	0	23	8	5	33	2	D	C5	C6	TETRA	45	75	2	2	1
23	M	0	10	0	0	10	2	A	C6	C6	TETRA	0	14	0	0	0
32	M	1	38	15	10	87	2	D	C5	C6	TETRA	45	77	2	2	1
39	M	0	4	0	0	6	2	A	C4	C6	TETRA	0	15	0	0	0
41	M	0	4	0	0	4	2	C	C5	C5	TETRA	0	10	0	0	0
45	M	0	8	0	0	10	2	A	C3	C3	TETRA	0	1	0	0	0
58	M	0	10	0	0	10	2	D	C4	C4	TETRA	34	49	1	1	0
27	M	0	10	0	0	10	2	A	C5	C5	TETRA	0	10	0	0	0
78	M	0	18	8	0	18	2	D	C6	C6	TETRA	46	82	2	1	1
62	M	1	10	0	0	17	2	D	C4	C5	TETRA	36	59	1	1	1
38	M	0	10	0	0	12	2	D	C6	C6	TETRA	39	57	2	2	1
46	M	0	10	0	0	15	2	D	C3	C5	TETRA	44	76	2	1	1
34	M	0	10	0	0	13	2	A	C7	C7	TETRA	0	46	2	0	0
56	M	0	10	0	0	10	2	B	C7	C7	TETRA	0	28	2	2	0
28	M	1	10	0	0	17	2	B	C7	C8	TETRA	0	45	0	1	0
79	M	0	10	0	0	10	2	D	C5	C5	TETRA	37	63	1	1	0
30	M	0	10	0	0	10	2	B	C6	C7	TETRA	0	26	0	0	0
38	M	0	10	0	0	10	2	A	C4	C4	TETRA	0	12	0	0	0
30	M	0	4	0	0	4	2	A	C6	C6	TETRA	0	20	0	0	0
19	M	0	4	0	0	4	2	B	C6	C6	TETRA	0	17	1	1	0
30	M	0	4	0	0	4	2	A	C6	C6	TETRA	0	18	0	0	0
64	M	0	10	0	0	12	2	A	C4	C5	TETRA	0	12	0	0	0
	M	1	10	0	0	29	2	D	C7	C7	TETRA	38	71	2	2	1
22	M	0	4	0	0	6	2	D	C6	C6	TETRA	45	72	2	2	1
35	M	0	4	0	0	4	2	A	C4	C5	TETRA	0	14	1	0	0
16	M	0	10	0	0	10	2	A	C6	C7	TETRA	0	29	0	0	0
19	M	0	4	0	0	4	2	A	C5	C5	TETRA	0	11	0	0	0
62	M	0	10	0	0	10	2	C	C4	c4	TETRA	1	14	1	0	0
68	M	0	4	0	0	4	2	A	C5	C5	TETRA	11	11	0	0	0
50	F	1	30	15	5	52	2	D	C8	T1	TETRA	46	94	2	2	1
65	M	0	10	0	0	12	2	A	C6	C6	TETRA	0	40	2	0	0
26	M	0	30	15	5	63	2	D	C5	C5	Plegia	49	75	2	2	1
19	M	0	10	0	0	14	2	A	L1	L1	Plegia	0	50	2	0	0
26	M	0	10	0	0	14	2	A	L1	L1	Plegia	8	58	2	0	1
24	M	1	10	0	0	20	2	A	L1	L1	Plegia	1	51	2	0	0
22	F	1	30	15	5	47	2	D	L3	L4	Plegia	44	94	2	1	1
40	M	1	10	0	0	28	2	A	L3	L3	Plegia	18	68	2	1	0
20	M	1	22	12	0	36	2	B	T12	T12	Plegia	1	51	2	1	0
29	M	1	10	0	0	21	2	A	T12	T12	Plegia	1	51	2	0	0
33	M	1	18	8	0	30	2	D	L1	L3	Plegia	31	81	2	1	1
19	M	0	10	0	0	16	2	A	L1	L1	Plegia	3	53	2	0	0
40	M	2	18	4	0	44	2	D	S2		Plegia	48	98	2	2	0
50	F	0	10	0	0	14	2	A	T12	T12	Plegia	10	60	2	0	0
46	M	2	10	0	0	25	2	A	T12	T12	Plegia	0	50	2	0	0
36	M	0	10	0	0	14	2	A	T8	T8	Plegia	0	50	2	0	0
22	M	0	10	0	0	14	2	A	T10	T10	Plegia	0	50	2	0	0
34	M	1	14	4	0	23	2	C	T12	T12	Plegia	10	60	2	1	0
31	M	0	10	0	0	20	2	A	T10	T10	Plegia	0	50	2	0	0
30	M	0	10	0	0	15	2	A	T8	T8	Plegia	0	50	2	0	0
24	M	1	10	0	0	19	2	A	T8	T8	Plegia	0	50	2	0	0
49	M	0	10	0	0	15	2	A	T4	T4	Plegia	0	50	1	0	0
41	M	2	10	0	0	20	2	A	T3	T3	Plegia	0	50	1	0	0
47	M	0	14	4	4	18	2	A	T11	T11	Plegia	0	50	2	0	0
51	M	0	10	0	0	14	2	A	T7	T7	Plegia	0	50	2	0	0
45	M	0	10	0	0	14	2	A	T4	T4	Plegia	0	50	0	0	0
34	M	1	10	0	0	20	2	A	T12	T12	Plegia	0	50	2	0	0
54	M	0	10	0	0	21	2	B	T9	T0	Plegia	0	50	2	0	0
51	M	0	10	0	0	15	2	A	T12	T12	Plegia	0	50	2	0	0
19	M	0	10	0	0	15	2	D	T1	T1	Plegia	31	74	2	1	1
31	F	0	10	0	0	14	2	C	T11	T11	Plegia	2	52	2	1	1
34	M	0	10	0	0	13	2	A	T7	T7	Plegia	0	50	2	0	0
39	M	0	10	0	0	17	2	A	T2	T2	Plegia	0	50	1	0	0
40	M	0	10	0	0	14	2	A	T12	T12	Plegia	0	50	2	0	0
22	M	0	10	0	0	14	2	A	T4	T4	Plegia		50	1	0	0
58	M	0	10	0	0	14	2	A	T10	T10	Plegia	0	50	2	0	0
65	M	0	10	0	0	14	2	A	T10	T10	Plegia	0	50	2	0	0
24	M	1	10	0	0	32	2	A	T10	T10	Plegia	0	50	2	0	0
29	M	2	10	0	0	22	2	C	T10	T10	Plegia	5	58	2	1	0
18	M	1	23	8	5	36	2	D	C8	C8	Plegia	38	84	2	1	1
46	F	2	14	4	0	32	2	B	T11	T11	Plegia	0	50	2	1	0
65	M	0	14	4	0	18	2	B	T11	T11	Plegia	0	50	2	1	0
29	M	0	10	0	0	14	2	A	T7	T7	Plegia	0	50	2	0	0
35	M	0	10	0	0	16	2	B	T5	T5	Plegia	0	50	2	0	0
46	M	0	10	0	0	14	2	A	T4	T4	Plegia	0	50	1	0	0
52	M	0	10	0	0	13	2	A	T11	T11	Plegia	0	50	2	0	0
32	M	1	10	0	0	14	2	C	T5	T5	Plegia	2	52	2	1	0
46	M	0	14	4	0	19	2	A	T7	T7	Plegia	0	50	2	0	0
19	M	1	10	0	0	17	2	A	T11	T11	Plegia	0	50	2	0	0
48	M	1	25	8	5	48	2	D	T12	T12	Plegia	44	94	2	1	1
62	M	0	10	0	0	13	2	A	T6	T6	Plegia	0	50	2	0	0
56	M	0	10	0	0	18	2	B	T10	T10	Plegia	0	50	2	1	0
34	M	0	10	0	0	14	2	A	T3	T3	Plegia	0	50	1	0	0
50	f	0	10	0	0	14	2	A	T12	T12	Plegia	0	50	2	0	0
25	M	1	14	4	0	25	2	A	T5	T5	Plegia	0	50	2	0	0
30	M	1	10	0	0	21	2	A	T5	T5	Plegia	0	50	2	0	0
15	M	0	10	0	0	10	2	A	T5	T5	Plegia	0	50	2	0	0
34	M	0	10	0	0	14	2	A	T12	T12	Plegia	0	50	2	0	0
47	M	2	10	0	0	25	2	D	L1	L1	Plegia	28	78	2	2	1
43	M	1	10	0	0	18	2	A	T10	T10	Plegia	0	50	2	0	0
25	M	0	10	0	0	14	2	A	T4	T4	Plegia	0	50	1	0	0
56	M	0	10	0	0	14	2	A	T6	T5	Plegia	0	50	2	0	0
24	M	0	10	0	0	14	2	A	T9	T9	Plegia	0	50	2	0	0
60	M	0	10	0	0	11	2	A	T6	T6	Plegia	0	50	2	0	0
24	M	0	10	0	0	13	2	B	T7	T7	Plegia	0	50	2	1	0
44	F	0	10	0	0	14		B	T10	T10	Plegia	0	50	2	1	0
49	M	1	20	0	10	26	2	D	T11	T11	Plegia	30	80	2	1	1
59	M	1	10	0	0	15	2	D	T12	L3	Plegia	34	84	2	1	1
19	F	1	19	4	5	26	2	D	T5	T5	Plegia	24	74	2	2	1
52	F	0	10	0	0	16	3	A	T9	T9	Plegia	0	50	2	0	0
